# Supplementary material for: Phylogenetic and amino acid conservation analyses of bacterial l-aspartate-α-decarboxylase and of its zymogen-maturation protein reveal a putative interaction domain
Source: BMC Res Notes. 2015 Aug 15;8:354. doi: 10.1186/s13104-015-1314-6 (PMC4537548; doi:10.1186/s13104-015-1314-6)
Supplement: Additional file 1: — Dataset S1. PanD list. [file 13104_2015_1314_MOESM1_ESM.xls]

## Sheet: PanD
Dataset S1. Sequenced bacteria containing homologues to Salmonella enterica panD gene.
Organism	Phylum	Class	Order	Family	Genus	Species
_Cellvibrio__gilvus_ATCC_13127	Actinobacteria	Actinobacteridae	Actinomycetales	Micrococcineae	Cellulomonadaceae	Cellulomonas
_Nostoc_azollae__0708	Cyanobacteria	Nostocales	Nostocaceae	Trichormus	_Nostoc_azollae__0708
Acaryochloris_marina_MBIC11017	Cyanobacteria	Chroococcales	Acaryochloris	Acaryochloris_marina_MBIC11017
Acetohalobium_arabaticum_DSM_5501	Firmicutes	Clostridia	Halanaerobiales	Halobacteroidaceae	Acetohalobium	Acetohalobium_arabaticum_DSM_5501
Achromobacter_xylosoxidans_A8	Proteobacteria	Betaproteobacteria	Burkholderiales	Alcaligenaceae	Achromobacter	Achromobacter_xylosoxidans_A8
Acidaminococcus_intestini_RyC_MR95	Firmicutes	Negativicutes	Selenomonadales	Acidaminococcaceae	Acidaminococcus	Acidaminococcus_intestini_RyC_MR95
Acidithiobacillus_caldus_SM_1	Proteobacteria	Gammaproteobacteria	Acidithiobacillales	Acidithiobacillaceae	Acidithiobacillus	Acidithiobacillus_caldus_SM_1
Acidithiobacillus_ferrivorans_SS3	Proteobacteria	Gammaproteobacteria	Acidithiobacillales	Acidithiobacillaceae	Acidithiobacillus	Acidithiobacillus_ferrivorans_SS3
Acidithiobacillus_ferrooxidans_ATCC_23270	Proteobacteria	Gammaproteobacteria	Acidithiobacillales	Acidithiobacillaceae	Acidithiobacillus	Acidithiobacillus_ferrooxidans_ATCC_23270
Acidithiobacillus_ferrooxidans_ATCC_53993	Proteobacteria	Gammaproteobacteria	Acidithiobacillales	Acidithiobacillaceae	Acidithiobacillus	Acidithiobacillus_ferrooxidans_ATCC_53993
Acidothermus_cellulolyticus_11B	Actinobacteria	Actinobacteridae	Actinomycetales	Frankineae	Acidothermaceae	Acidothermus
Acidovorax_ebreus_TPSY	Proteobacteria	Betaproteobacteria	Burkholderiales	Comamonadaceae	Acidovorax	Acidovorax_ebreus_TPSY
Acidovorax_JS42	Proteobacteria	Betaproteobacteria	Burkholderiales	Comamonadaceae	Acidovorax	Acidovorax_JS42
Acinetobacter_ADP1	Proteobacteria	Gammaproteobacteria	Pseudomonadales	Moraxellaceae	Acinetobacter	Acinetobacter_ADP1
Acinetobacter_baumannii_AB0057	Proteobacteria	Gammaproteobacteria	Pseudomonadales	Moraxellaceae	Acinetobacter	Acinetobacter calcoaceticus/baumanniicomplex
Acinetobacter_baumannii_AB307_0294	Proteobacteria	Gammaproteobacteria	Pseudomonadales	Moraxellaceae	Acinetobacter	Acinetobacter calcoaceticus/baumanniicomplex
Acinetobacter_baumannii_ACICU	Proteobacteria	Gammaproteobacteria	Pseudomonadales	Moraxellaceae	Acinetobacter	Acinetobacter calcoaceticus/baumanniicomplex
Acinetobacter_baumannii_ATCC_17978	Proteobacteria	Gammaproteobacteria	Pseudomonadales	Moraxellaceae	Acinetobacter	Acinetobacter calcoaceticus/baumanniicomplex
Acinetobacter_baumannii_AYE	Proteobacteria	Gammaproteobacteria	Pseudomonadales	Moraxellaceae	Acinetobacter	Acinetobacter calcoaceticus/baumanniicomplex
Acinetobacter_baumannii_SDF	Proteobacteria	Gammaproteobacteria	Pseudomonadales	Moraxellaceae	Acinetobacter	Acinetobacter calcoaceticus/baumanniicomplex
Acinetobacter_calcoaceticus_PHEA_2	Proteobacteria	Gammaproteobacteria	Pseudomonadales	Moraxellaceae	Acinetobacter	Acinetobacter calcoaceticus/baumanniicomplex
Acinetobacter_oleivorans_DR1	Proteobacteria	Gammaproteobacteria	Pseudomonadales	Moraxellaceae	Acinetobacter	Acinetobacter_oleivorans_DR1
Actinosynnema_mirum_DSM_43827	Actinobacteria	Actinobacteridae	Actinomycetales	Pseudonocardineae	Pseudonocardiaceae	Actinosynnema
Agrobacterium_tumefaciens_C58	Proteobacteria	Alphaproteobacteria	Rhizobiales	Rhizobiaceae	Rhizobium/Agrobacterium group	Agrobacterium
Akkermansia_muciniphila_ATCC_BAA_835	Verrucomicrobia	Verrucomicrobiae	Verrucomicrobiales	Verrucomicrobiaceae	Akkermansia	Akkermansia_muciniphila_ATCC_BAA_835
Alcanivorax_borkumensis_SK2	Proteobacteria	Gammaproteobacteria	Oceanospirillales	Alcanivoracaceae	Alcanivorax	Alcanivorax_borkumensis_SK2
Alicyclobacillus_acidocaldarius_DSM_446	Firmicutes	Bacillales	Alicyclobacillaceae	Alicyclobacillus	Alicyclobacillus_acidocaldarius_DSM_446
Alkalilimnicola_ehrlichii_MLHE_1	Proteobacteria	Gammaproteobacteria	Chromatiales	Ectothiorhodospiraceae	Alkalilimnicola	Alkalilimnicola_ehrlichii_MLHE_1
Allochromatium_vinosum_DSM_180	Proteobacteria	Gammaproteobacteria	Chromatiales	Chromatiaceae	Allochromatium	Allochromatium_vinosum_DSM_180
Ammonifex_degensii_KC4	Firmicutes	Clostridia	Thermoanaerobacterales	Thermoanaerobacteraceae	Moorella group	Ammonifex
Amycolatopsis_mediterranei_U32	Actinobacteria	Actinobacteridae	Actinomycetales	Pseudonocardineae	Pseudonocardiaceae	Amycolatopsis
Amycolicicoccus_subflavus_DQS3_9A1	Actinobacteria	Actinobacteridae	Actinomycetales	Corynebacterineae	Mycobacteriaceae	Amycolicicoccus
Anabaena_variabilis_ATCC_29413	Cyanobacteria	Nostocales	Nostocaceae	Anabaena	Anabaena_variabilis_ATCC_29413
Anaerococcus_prevotii_DSM_20548	Firmicutes	Clostridia	Clostridiales	ClostridialesFamily XI Incertae Sedis	Anaerococcus	Anaerococcus_prevotii_DSM_20548
Anaeromyxobacter_dehalogenans_2CP_1	Proteobacteria	Deltaproteobacteria	Myxococcales	Cystobacterineae	Myxococcaceae	Anaeromyxobacter
Anaeromyxobacter_dehalogenans_2CP_C	Proteobacteria	Deltaproteobacteria	Myxococcales	Cystobacterineae	Myxococcaceae	Anaeromyxobacter
Anaeromyxobacter_Fw109_5	Proteobacteria	Deltaproteobacteria	Myxococcales	Cystobacterineae	Myxococcaceae	Anaeromyxobacter
Anaeromyxobacter_K	Proteobacteria	Deltaproteobacteria	Myxococcales	Cystobacterineae	Myxococcaceae	Anaeromyxobacter
Anoxybacillus_flavithermus_WK1	Firmicutes	Bacillales	Bacillaceae	Anoxybacillus	Anoxybacillus_flavithermus_WK1
Aquifex_aeolicus_VF5	Aquificae	Aquificales	Aquificaceae	Aquifex	Aquifex_aeolicus_VF5
Arcanobacterium_haemolyticum_DSM_20595	Actinobacteria	Actinobacteridae	Actinomycetales	Actinomycineae	Actinomycetaceae	Arcanobacterium
Arcobacter_butzleri_RM4018	Proteobacteria	Epsilonproteobacteria	Campylobacterales	Campylobacteraceae	Arcobacter	Arcobacter_butzleri_RM4018
Arcobacter_nitrofigilis_DSM_7299	Proteobacteria	Epsilonproteobacteria	Campylobacterales	Campylobacteraceae	Arcobacter	Arcobacter_nitrofigilis_DSM_7299
Arthrobacter_arilaitensis_Re117	Actinobacteria	Actinobacteridae	Actinomycetales	Micrococcineae	Micrococcaceae	Arthrobacter
Arthrobacter_aurescens_TC1	Actinobacteria	Actinobacteridae	Actinomycetales	Micrococcineae	Micrococcaceae	Arthrobacter
Arthrobacter_chlorophenolicus_A6	Actinobacteria	Actinobacteridae	Actinomycetales	Micrococcineae	Micrococcaceae	Arthrobacter
Arthrobacter_FB24	Actinobacteria	Actinobacteridae	Actinomycetales	Micrococcineae	Micrococcaceae	Arthrobacter
Arthrobacter_phenanthrenivorans_Sphe3	Actinobacteria	Actinobacteridae	Actinomycetales	Micrococcineae	Micrococcaceae	Arthrobacter
Asticcacaulis_excentricus_CB_48	Proteobacteria	Alphaproteobacteria	Caulobacterales	Caulobacteraceae	Asticcacaulis	Asticcacaulis_excentricus_CB_48
Azotobacter_vinelandii_DJ	Proteobacteria	Gammaproteobacteria	Pseudomonadales	Pseudomonadaceae	Azotobacter	Azotobacter_vinelandii_DJ
Bacillus_amyloliquefaciens	Firmicutes	Bacillales	Bacillaceae	Bacillus	Bacillus_amyloliquefaciens
Bacillus_amyloliquefaciens_DSM_7	Firmicutes	Bacillales	Bacillaceae	Bacillus	Bacillus_amyloliquefaciens_DSM_7
Bacillus_amyloliquefaciens_FZB42	Firmicutes	Bacillales	Bacillaceae	Bacillus	Bacillus_amyloliquefaciens_FZB42
Bacillus_anthracis__Ames_Ancestor_	Firmicutes	Bacillales	Bacillaceae	Bacillus	Bacilluscereus group	Bacillus_anthracis__Ames_Ancestor_
Bacillus_anthracis_A0248	Firmicutes	Bacillales	Bacillaceae	Bacillus	Bacilluscereus group	Bacillus_anthracis_A0248
Bacillus_anthracis_Ames	Firmicutes	Bacillales	Bacillaceae	Bacillus	Bacilluscereus group	Bacillus_anthracis_Ames
Bacillus_anthracis_CDC_684	Firmicutes	Bacillales	Bacillaceae	Bacillus	Bacilluscereus group	Bacillus_anthracis_CDC_684
Bacillus_anthracis_Sterne	Firmicutes	Bacillales	Bacillaceae	Bacillus	Bacilluscereus group	Bacillus_anthracis_Sterne
Bacillus_atrophaeus_1942	Firmicutes	Bacillales	Bacillaceae	Bacillus	Bacillus_atrophaeus_1942
Bacillus_cellulosilyticus_DSM_2522	Firmicutes	Bacillales	Bacillaceae	Bacillus	Bacillus_cellulosilyticus_DSM_2522
Bacillus_cereus_03BB102	Firmicutes	Bacillales	Bacillaceae	Bacillus	Bacilluscereus group	Bacillus_cereus_03BB102
Bacillus_cereus_AH187	Firmicutes	Bacillales	Bacillaceae	Bacillus	Bacilluscereus group	Bacillus_cereus_AH187
Bacillus_cereus_AH820	Firmicutes	Bacillales	Bacillaceae	Bacillus	Bacilluscereus group	Bacillus_cereus_AH820
Bacillus_cereus_ATCC_10987	Firmicutes	Bacillales	Bacillaceae	Bacillus	Bacilluscereus group	Bacillus_cereus_ATCC_10987
Bacillus_cereus_ATCC_14579	Firmicutes	Bacillales	Bacillaceae	Bacillus	Bacilluscereus group	Bacillus_cereus_ATCC_14579
Bacillus_cereus_B4264	Firmicutes	Bacillales	Bacillaceae	Bacillus	Bacilluscereus group	Bacillus_cereus_B4264
Bacillus_cereus_biovar_anthracis_CI	Firmicutes	Bacillales	Bacillaceae	Bacillus	Bacilluscereus group	Bacillus_cereus_biovar_anthracis_CI
Bacillus_cereus_E33L	Firmicutes	Bacillales	Bacillaceae	Bacillus	Bacilluscereus group	Bacillus_cereus_E33L
Bacillus_cereus_F837_76	Firmicutes	Bacillales	Bacillaceae	Bacillus	Bacilluscereus group	Bacillus_cereus_F837_76
Bacillus_cereus_G9842	Firmicutes	Bacillales	Bacillaceae	Bacillus	Bacilluscereus group	Bacillus_cereus_G9842
Bacillus_cereus_NC7401	Firmicutes	Bacillales	Bacillaceae	Bacillus	Bacilluscereus group	Bacillus_cereus_NC7401
Bacillus_cereus_Q1	Firmicutes	Bacillales	Bacillaceae	Bacillus	Bacilluscereus group	Bacillus_cereus_Q1
Bacillus_clausii_KSM_K16	Firmicutes	Bacillales	Bacillaceae	Bacillus	Bacillus_clausii_KSM_K16
Bacillus_coagulans_2_6	Firmicutes	Bacillales	Bacillaceae	Bacillus	Bacillus_coagulans_2_6
Bacillus_coagulans_36D1	Firmicutes	Bacillales	Bacillaceae	Bacillus	Bacillus_coagulans_36D1
Bacillus_cytotoxicus_NVH_391_98	Firmicutes	Bacillales	Bacillaceae	Bacillus	Bacilluscereus group	Bacillus_cytotoxicus_NVH_391_98
Bacillus_halodurans_C_125	Firmicutes	Bacillales	Bacillaceae	Bacillus	Bacillus_halodurans_C_125
Bacillus_licheniformis_ATCC_14580	Firmicutes	Bacillales	Bacillaceae	Bacillus	Bacillus_licheniformis_ATCC_14580
Bacillus_megaterium_DSM319	Firmicutes	Bacillales	Bacillaceae	Bacillus	Bacillus_megaterium_DSM319
Bacillus_megaterium_QM_B1551	Firmicutes	Bacillales	Bacillaceae	Bacillus	Bacillus_megaterium_QM_B1551
Bacillus_pseudofirmus_OF4	Firmicutes	Bacillales	Bacillaceae	Bacillus	Bacillus_pseudofirmus_OF4
Bacillus_pumilus_SAFR_032	Firmicutes	Bacillales	Bacillaceae	Bacillus	Bacillus_pumilus_SAFR_032
Bacillus_selenitireducens_MLS10	Firmicutes	Bacillales	Bacillaceae	Bacillus	Bacillus_selenitireducens_MLS10
Bacillus_subtilis_168	Firmicutes	Bacillales	Bacillaceae	Bacillus	Bacillus_subtilis_168
Bacillus_subtilis_BSn5	Firmicutes	Bacillales	Bacillaceae	Bacillus	Bacillus_subtilis_BSn5
Bacillus_subtilis_spizizenii_TU_B_10	Firmicutes	Bacillales	Bacillaceae	Bacillus	Bacillus_subtilis_spizizenii_TU_B_10
Bacillus_subtilis_spizizenii_W23	Firmicutes	Bacillales	Bacillaceae	Bacillus	Bacillus_subtilis_spizizenii_W23
Bacillus_thuringiensis_Al_Hakam	Firmicutes	Bacillales	Bacillaceae	Bacillus	Bacilluscereus group	Bacillus_thuringiensis_Al_Hakam
Bacillus_thuringiensis_BMB171	Firmicutes	Bacillales	Bacillaceae	Bacillus	Bacilluscereus group	Bacillus_thuringiensis_BMB171
Bacillus_thuringiensis_serovar_konkukian_97_27	Firmicutes	Bacillales	Bacillaceae	Bacillus	Bacilluscereus group	Bacillus_thuringiensis_serovar_konkukian_97_27
Bacillus_weihenstephanensis_KBAB4	Firmicutes	Bacillales	Bacillaceae	Bacillus	Bacilluscereus group	Bacillus_weihenstephanensis_KBAB4
Bacteriovorax_marinus_SJ	Proteobacteria	Deltaproteobacteria	Bdellovibrionales	Bacteriovoracaceae	Bacteriovorax	Bacteriovorax_marinus_SJ
Bacteroides_fragilis_638R	Bacteroidetes	Bacteroidia	Bacteroidales	Bacteroidaceae	Bacteroides	Bacteroides_fragilis_638R
Bacteroides_fragilis_NCTC_9343	Bacteroidetes	Bacteroidia	Bacteroidales	Bacteroidaceae	Bacteroides	Bacteroides_fragilis_NCTC_9343
Bacteroides_fragilis_YCH46	Bacteroidetes	Bacteroidia	Bacteroidales	Bacteroidaceae	Bacteroides	Bacteroides_fragilis_YCH46
Bacteroides_helcogenes_P_36_108	Bacteroidetes	Bacteroidia	Bacteroidales	Bacteroidaceae	Bacteroides	Bacteroides_helcogenes_P_36_108
Bacteroides_salanitronis_DSM_18170	Bacteroidetes	Bacteroidia	Bacteroidales	Bacteroidaceae	Bacteroides	Bacteroides_salanitronis_DSM_18170
Bacteroides_thetaiotaomicron_VPI_5482	Bacteroidetes	Bacteroidia	Bacteroidales	Bacteroidaceae	Bacteroides	Bacteroides_thetaiotaomicron_VPI_5482
Bacteroides_vulgatus_ATCC_8482	Bacteroidetes	Bacteroidia	Bacteroidales	Bacteroidaceae	Bacteroides	Bacteroides_vulgatus_ATCC_8482
Bdellovibrio_bacteriovorus_HD100	Proteobacteria	Deltaproteobacteria	Bdellovibrionales	Bdellovibrionaceae	Bdellovibrio	Bdellovibrio_bacteriovorus_HD100
Beijerinckia_indica_ATCC_9039	Proteobacteria	Alphaproteobacteria	Rhizobiales	Beijerinckiaceae	Beijerinckia	Beijerinckia_indica_ATCC_9039
Blastococcus_saxobsidens_DD2	Actinobacteria	Actinobacteridae	Actinomycetales	Frankineae	Geodermatophilaceae	Blastococcus
Bordetella_avium_197N	Proteobacteria	Betaproteobacteria	Burkholderiales	Alcaligenaceae	Bordetella	Bordetella_avium_197N
Bordetella_bronchiseptica_RB50	Proteobacteria	Betaproteobacteria	Burkholderiales	Alcaligenaceae	Bordetella	Bordetella_bronchiseptica_RB50
Bordetella_parapertussis_12822	Proteobacteria	Betaproteobacteria	Burkholderiales	Alcaligenaceae	Bordetella	Bordetella_parapertussis_12822
Bordetella_pertussis_Tohama_I	Proteobacteria	Betaproteobacteria	Burkholderiales	Alcaligenaceae	Bordetella	Bordetella_pertussis_Tohama_I
Brachybacterium_faecium_DSM_4810	Actinobacteria	Actinobacteridae	Actinomycetales	Micrococcineae	Dermabacteraceae	Brachybacterium
Brachyspira_murdochii_DSM_12563	Spirochaetes	Spirochaetales	Brachyspiraceae	Brachyspira	Brachyspira_murdochii_DSM_12563
Brachyspira_pilosicoli_95_1000	Spirochaetes	Spirochaetales	Brachyspiraceae	Brachyspira	Brachyspira_pilosicoli_95_1000
Bradyrhizobium_japonicum_USDA_110	Proteobacteria	Alphaproteobacteria	Rhizobiales	Bradyrhizobiaceae	Bradyrhizobium	Bradyrhizobium_japonicum_USDA_110
Brevibacillus_brevis_NBRC_100599	Firmicutes	Bacillales	Paenibacillaceae	Brevibacillus	Brevibacillus_brevis_NBRC_100599
Brevundimonas_subvibrioides_ATCC_15264	Proteobacteria	Alphaproteobacteria	Caulobacterales	Caulobacteraceae	Brevundimonas	Brevundimonas_subvibrioides_ATCC_15264
Burkholderia_383	Proteobacteria	Betaproteobacteria	Burkholderiales	Burkholderiaceae	Burkholderia	Burkholderia cepacia complex
Burkholderia_ambifaria_AMMD	Proteobacteria	Betaproteobacteria	Burkholderiales	Burkholderiaceae	Burkholderia	Burkholderia cepacia complex
Burkholderia_ambifaria_MC40_6	Proteobacteria	Betaproteobacteria	Burkholderiales	Burkholderiaceae	Burkholderia	Burkholderia cepacia complex
Burkholderia_CCGE1001	Proteobacteria	Betaproteobacteria	Burkholderiales	Burkholderiaceae	Burkholderia	Burkholderia_CCGE1001
Burkholderia_CCGE1002	Proteobacteria	Betaproteobacteria	Burkholderiales	Burkholderiaceae	Burkholderia	Burkholderia_CCGE1002
Burkholderia_CCGE1003	Proteobacteria	Betaproteobacteria	Burkholderiales	Burkholderiaceae	Burkholderia	Burkholderia_CCGE1003
Burkholderia_cenocepacia_AU_1054	Proteobacteria	Betaproteobacteria	Burkholderiales	Burkholderiaceae	Burkholderia	Burkholderia cepacia complex
Burkholderia_cenocepacia_HI2424	Proteobacteria	Betaproteobacteria	Burkholderiales	Burkholderiaceae	Burkholderia	Burkholderia cepacia complex
Burkholderia_cenocepacia_J2315	Proteobacteria	Betaproteobacteria	Burkholderiales	Burkholderiaceae	Burkholderia	Burkholderia cepacia complex
Burkholderia_cenocepacia_MC0_3	Proteobacteria	Betaproteobacteria	Burkholderiales	Burkholderiaceae	Burkholderia	Burkholderia cepacia complex
Burkholderia_gladioli_BSR3	Proteobacteria	Betaproteobacteria	Burkholderiales	Burkholderiaceae	Burkholderia	Burkholderia_gladioli_BSR3
Burkholderia_glumae_BGR1	Proteobacteria	Betaproteobacteria	Burkholderiales	Burkholderiaceae	Burkholderia	Burkholderia_glumae_BGR1
Burkholderia_mallei_ATCC_23344	Proteobacteria	Betaproteobacteria	Burkholderiales	Burkholderiaceae	Burkholderia	pseudomallei group
Burkholderia_mallei_NCTC_10229	Proteobacteria	Betaproteobacteria	Burkholderiales	Burkholderiaceae	Burkholderia	pseudomallei group
Burkholderia_mallei_NCTC_10247	Proteobacteria	Betaproteobacteria	Burkholderiales	Burkholderiaceae	Burkholderia	pseudomallei group
Burkholderia_mallei_SAVP1	Proteobacteria	Betaproteobacteria	Burkholderiales	Burkholderiaceae	Burkholderia	pseudomallei group
Burkholderia_multivorans_ATCC_17616	Proteobacteria	Betaproteobacteria	Burkholderiales	Burkholderiaceae	Burkholderia	Burkholderia cepacia complex
Burkholderia_phymatum_STM815	Proteobacteria	Betaproteobacteria	Burkholderiales	Burkholderiaceae	Burkholderia	Burkholderia_phymatum_STM815
Burkholderia_phytofirmans_PsJN	Proteobacteria	Betaproteobacteria	Burkholderiales	Burkholderiaceae	Burkholderia	Burkholderia_phytofirmans_PsJN
Burkholderia_pseudomallei_1106a	Proteobacteria	Betaproteobacteria	Burkholderiales	Burkholderiaceae	Burkholderia	pseudomallei group
Burkholderia_pseudomallei_1710b	Proteobacteria	Betaproteobacteria	Burkholderiales	Burkholderiaceae	Burkholderia	pseudomallei group
Burkholderia_pseudomallei_668	Proteobacteria	Betaproteobacteria	Burkholderiales	Burkholderiaceae	Burkholderia	pseudomallei group
Burkholderia_pseudomallei_K96243	Proteobacteria	Betaproteobacteria	Burkholderiales	Burkholderiaceae	Burkholderia	pseudomallei group
Burkholderia_pseudomallei_MSHR346	Proteobacteria	Betaproteobacteria	Burkholderiales	Burkholderiaceae	Burkholderia	pseudomallei group
Burkholderia_rhizoxinica_HKI_454	Proteobacteria	Betaproteobacteria	Burkholderiales	Burkholderiaceae	Burkholderia	Burkholderia_rhizoxinica_HKI_454
Burkholderia_thailandensis_E264	Proteobacteria	Betaproteobacteria	Burkholderiales	Burkholderiaceae	Burkholderia	pseudomallei group
Burkholderia_vietnamiensis_G4	Proteobacteria	Betaproteobacteria	Burkholderiales	Burkholderiaceae	Burkholderia	Burkholderia cepacia complex
Burkholderia_xenovorans_LB400	Proteobacteria	Betaproteobacteria	Burkholderiales	Burkholderiaceae	Burkholderia	Burkholderia_xenovorans_LB400
Burkholderia_YI23	Proteobacteria	Betaproteobacteria	Burkholderiales	Burkholderiaceae	Burkholderia	Burkholderia_YI23
Caldicellulosiruptor_bescii_DSM_6725	Firmicutes	Clostridia	Thermoanaerobacterales	Thermoanaerobacterales Family III Incertae Sedis	Caldicellulosiruptor	Caldicellulosiruptor_bescii_DSM_6725
Caldicellulosiruptor_hydrothermalis_108	Firmicutes	Clostridia	Thermoanaerobacterales	Thermoanaerobacterales Family III Incertae Sedis	Caldicellulosiruptor	Caldicellulosiruptor_hydrothermalis_108
Caldicellulosiruptor_kristjanssonii_177R1B	Firmicutes	Clostridia	Thermoanaerobacterales	Thermoanaerobacterales Family III Incertae Sedis	Caldicellulosiruptor	Caldicellulosiruptor_kristjanssonii_177R1B
Caldicellulosiruptor_kronotskyensis_2002	Firmicutes	Clostridia	Thermoanaerobacterales	Thermoanaerobacterales Family III Incertae Sedis	Caldicellulosiruptor	Caldicellulosiruptor_kronotskyensis_2002
Caldicellulosiruptor_lactoaceticus_6A	Firmicutes	Clostridia	Thermoanaerobacterales	Thermoanaerobacterales Family III Incertae Sedis	Caldicellulosiruptor	Caldicellulosiruptor_lactoaceticus_6A
Caldicellulosiruptor_obsidiansis_OB47	Firmicutes	Clostridia	Thermoanaerobacterales	Thermoanaerobacterales Family III Incertae Sedis	Caldicellulosiruptor	Caldicellulosiruptor_obsidiansis_OB47
Caldicellulosiruptor_owensensis_OL	Firmicutes	Clostridia	Thermoanaerobacterales	Thermoanaerobacterales Family III Incertae Sedis	Caldicellulosiruptor	Caldicellulosiruptor_owensensis_OL
Caldicellulosiruptor_saccharolyticus_DSM_8903	Firmicutes	Clostridia	Thermoanaerobacterales	Thermoanaerobacterales Family III Incertae Sedis	Caldicellulosiruptor	Caldicellulosiruptor_saccharolyticus_DSM_8903
Calditerrivibrio_nitroreducens_DSM_19672	Deferribacteres	Deferribacterales	Deferribacteraceae	Calditerrivibrio_nitroreducens_DSM_19672
Campylobacter_concisus_13826	Proteobacteria	Epsilonproteobacteria	Campylobacterales	Campylobacteraceae	Campylobacter	Campylobacter_concisus_13826
Campylobacter_curvus_525_92	Proteobacteria	Epsilonproteobacteria	Campylobacterales	Campylobacteraceae	Campylobacter	Campylobacter_curvus_525_92
Campylobacter_fetus_82_40	Proteobacteria	Epsilonproteobacteria	Campylobacterales	Campylobacteraceae	Campylobacter	Campylobacter_fetus_82_40
Campylobacter_hominis_ATCC_BAA_381	Proteobacteria	Epsilonproteobacteria	Campylobacterales	Campylobacteraceae	Campylobacter	Campylobacter_hominis_ATCC_BAA_381
Campylobacter_jejuni_81_176	Proteobacteria	Epsilonproteobacteria	Campylobacterales	Campylobacteraceae	Campylobacter	Campylobacter_jejuni_81_176
Campylobacter_jejuni_81116	Proteobacteria	Epsilonproteobacteria	Campylobacterales	Campylobacteraceae	Campylobacter	Campylobacter_jejuni_81116
Campylobacter_jejuni_doylei_269_97	Proteobacteria	Epsilonproteobacteria	Campylobacterales	Campylobacteraceae	Campylobacter	Campylobacter_jejuni_doylei_269_97
Campylobacter_jejuni_ICDCCJ07001	Proteobacteria	Epsilonproteobacteria	Campylobacterales	Campylobacteraceae	Campylobacter	Campylobacter_jejuni_ICDCCJ07001
Campylobacter_jejuni_NCTC_11168	Proteobacteria	Epsilonproteobacteria	Campylobacterales	Campylobacteraceae	Campylobacter	Campylobacter_jejuni_NCTC_11168
Campylobacter_jejuni_RM1221	Proteobacteria	Epsilonproteobacteria	Campylobacterales	Campylobacteraceae	Campylobacter	Campylobacter_jejuni_RM1221
Candidatus_Accumulibacter_phosphatis_clade_IIA_UW_1	Proteobacteria	Betaproteobacteria	CandidatusAccumulibacter	Candidatus_Accumulibacter_phosphatis_clade_IIA_UW_1
Candidatus_Azobacteroides_pseudotrichonymphae_genomovar__CFP2	Bacteroidetes	Bacteroidia	Bacteroidales	CandidatusAzobacteroides	Candidatus_Azobacteroides_pseudotrichonymphae_genomovar__CFP2
Candidatus_Chloracidobacterium_thermophilum_B	Acidobacteria	Candidatus Chloracidobacterium	Candidatus_Chloracidobacterium_thermophilum_B
Candidatus_Cloacamonas_acidaminovorans	candidate division WWE1	Candidatus Cloacamonas	Candidatus_Cloacamonas_acidaminovorans
Candidatus_Desulforudis_audaxviator_MP104C	Firmicutes	Clostridia	Clostridiales	Peptococcaceae	Candidatus Desulforudis	Candidatus_Desulforudis_audaxviator_MP104C
Candidatus_Nitrospira_defluvii	Nitrospirae	Nitrospirales	Nitrospiraceae	Nitrospira	Candidatus_Nitrospira_defluvii
Candidatus_Ruthia_magnifica_Cm__Calyptogena_magnifica_	Proteobacteria	Gammaproteobacteria	sulfur-oxidizingsymbionts	Candidatus_Ruthia_magnifica_Cm__Calyptogena_magnifica_
Candidatus_Vesicomyosocius_okutanii_HA	Proteobacteria	Gammaproteobacteria	sulfur-oxidizingsymbionts	Candidatus_Vesicomyosocius_okutanii_HA
Capnocytophaga_canimorsus_Cc5	Bacteroidetes	Flavobacteriia	Flavobacteriales	Flavobacteriaceae	Capnocytophaga	Capnocytophaga_canimorsus_Cc5
Capnocytophaga_ochracea_DSM_7271	Bacteroidetes	Flavobacteriia	Flavobacteriales	Flavobacteriaceae	Capnocytophaga	Capnocytophaga_ochracea_DSM_7271
Carboxydothermus_hydrogenoformans_Z_2901	Firmicutes	Clostridia	Thermoanaerobacterales	Thermoanaerobacteraceae	Carboxydothermus	Carboxydothermus_hydrogenoformans_Z_2901
Catenulispora_acidiphila_DSM_44928	Actinobacteria	Actinobacteridae	Actinomycetales	Catenulisporineae	Catenulisporaceae	Catenulispora
Caulobacter_crescentus_CB15	Proteobacteria	Alphaproteobacteria	Caulobacterales	Caulobacteraceae	Caulobacter	Caulobacter_crescentus_CB15
Caulobacter_crescentus_NA1000	Proteobacteria	Alphaproteobacteria	Caulobacterales	Caulobacteraceae	Caulobacter	Caulobacter_crescentus_NA1000
Caulobacter_K31	Proteobacteria	Alphaproteobacteria	Caulobacterales	Caulobacteraceae	Caulobacter	Caulobacter_K31
Caulobacter_segnis_ATCC_21756	Proteobacteria	Alphaproteobacteria	Caulobacterales	Caulobacteraceae	Caulobacter	Caulobacter_segnis_ATCC_21756
Cellulomonas_fimi_ATCC_484	Actinobacteria	Actinobacteridae	Actinomycetales	Micrococcineae	Cellulomonadaceae	Cellulomonas
Cellulomonas_flavigena_DSM_20109	Actinobacteria	Actinobacteridae	Actinomycetales	Micrococcineae	Cellulomonadaceae	Cellulomonas
Cellulophaga_algicola_DSM_14237	Bacteroidetes	Flavobacteriia	Flavobacteriales	Flavobacteriaceae	Cellulophaga	Cellulophaga_algicola_DSM_14237
Cellulophaga_lytica_DSM_7489	Bacteroidetes	Flavobacteriia	Flavobacteriales	Flavobacteriaceae	Cellulophaga	Cellulophaga_lytica_DSM_7489
Cellvibrio_japonicus_Ueda107	Proteobacteria	Gammaproteobacteria	Pseudomonadales	Pseudomonadaceae	Cellvibrio	Cellvibrio_japonicus_Ueda107
Chitinophaga_pinensis_DSM_2588	Bacteroidetes	Sphingobacteriia	Sphingobacteriales	Chitinophagaceae	Chitinophaga	Chitinophaga_pinensis_DSM_2588
Chlorobaculum_parvum_NCIB_8327	Chlorobi	Chlorobia	Chlorobiales	Chlorobiaceae	Chlorobaculum	Chlorobaculum_parvum_NCIB_8327
Chlorobium_chlorochromatii_CaD3	Chlorobi	Chlorobia	Chlorobiales	Chlorobiaceae	Chlorobium/Pelodictyon group	Chlorobium
Chlorobium_limicola_DSM_245	Chlorobi	Chlorobia	Chlorobiales	Chlorobiaceae	Chlorobium/Pelodictyon group	Chlorobium
Chlorobium_luteolum_DSM_273	Chlorobi	Chlorobia	Chlorobiales	Chlorobiaceae	Chlorobium/Pelodictyon group	Pelodictyon
Chlorobium_phaeobacteroides_BS1	Chlorobi	Chlorobia	Chlorobiales	Chlorobiaceae	Chlorobium/Pelodictyon group	Chlorobium
Chlorobium_phaeobacteroides_DSM_266	Chlorobi	Chlorobia	Chlorobiales	Chlorobiaceae	Chlorobium/Pelodictyon group	Chlorobium
Chlorobium_phaeovibrioides_DSM_265	Chlorobi	Chlorobia	Chlorobiales	Chlorobiaceae	Chlorobium/Pelodictyon group	Chlorobium
Chlorobium_tepidum_TLS	Chlorobi	Chlorobia	Chlorobiales	Chlorobiaceae	Chlorobaculum	Chlorobium_tepidum_TLS
Chloroherpeton_thalassium_ATCC_35110	Chlorobi	Chlorobia	Chlorobiales	Chlorobiaceae	Chloroherpeton	Chloroherpeton_thalassium_ATCC_35110
Chromobacterium_violaceum_ATCC_12472	Proteobacteria	Betaproteobacteria	Neisseriales	Neisseriaceae	Chromobacterium	Chromobacterium_violaceum_ATCC_12472
Chromohalobacter_salexigens_DSM_3043	Proteobacteria	Gammaproteobacteria	Oceanospirillales	Halomonadaceae	Chromohalobacter	Chromohalobacter_salexigens_DSM_3043
Citrobacter_koseri_ATCC_BAA_895	Proteobacteria	Gammaproteobacteria	Enterobacteriales	Enterobacteriaceae	Citrobacter	Citrobacter_koseri_ATCC_BAA_895
Citrobacter_rodentium_ICC168	Proteobacteria	Gammaproteobacteria	Enterobacteriales	Enterobacteriaceae	Citrobacter	Citrobacter_rodentium_ICC168
Clavibacter_michiganensis_NCPPB_382	Actinobacteria	Actinobacteridae	Actinomycetales	Micrococcineae	Microbacteriaceae	Clavibacter
Clavibacter_michiganensis_sepedonicus	Actinobacteria	Actinobacteridae	Actinomycetales	Micrococcineae	Microbacteriaceae	Clavibacter
Clostridium_acetobutylicum_ATCC_824	Firmicutes	Clostridia	Clostridiales	Clostridiaceae	Clostridium	Clostridium_acetobutylicum_ATCC_824
Clostridium_acetobutylicum_DSM_1731	Firmicutes	Clostridia	Clostridiales	Clostridiaceae	Clostridium	Clostridium_acetobutylicum_DSM_1731
Clostridium_beijerinckii_NCIMB_8052	Firmicutes	Clostridia	Clostridiales	Clostridiaceae	Clostridium	Clostridium_beijerinckii_NCIMB_8052
Clostridium_BNL1100	Firmicutes	Clostridia	Clostridiales	Clostridiaceae	Clostridium	Clostridium_BNL1100
Clostridium_botulinum_A_ATCC_19397	Firmicutes	Clostridia	Clostridiales	Clostridiaceae	Clostridium	Clostridium_botulinum_A_ATCC_19397
Clostridium_botulinum_A_ATCC_3502	Firmicutes	Clostridia	Clostridiales	Clostridiaceae	Clostridium	Clostridium_botulinum_A_ATCC_3502
Clostridium_botulinum_A_Hall	Firmicutes	Clostridia	Clostridiales	Clostridiaceae	Clostridium	Clostridium_botulinum_A_Hall
Clostridium_botulinum_A2_Kyoto	Firmicutes	Clostridia	Clostridiales	Clostridiaceae	Clostridium	Clostridium_botulinum_A2_Kyoto
Clostridium_botulinum_A3_Loch_Maree	Firmicutes	Clostridia	Clostridiales	Clostridiaceae	Clostridium	Clostridium_botulinum_A3_Loch_Maree
Clostridium_botulinum_B1_Okra	Firmicutes	Clostridia	Clostridiales	Clostridiaceae	Clostridium	Clostridium_botulinum_B1_Okra
Clostridium_botulinum_Ba4_657	Firmicutes	Clostridia	Clostridiales	Clostridiaceae	Clostridium	Clostridium_botulinum_Ba4_657
Clostridium_botulinum_BKT015925	Firmicutes	Clostridia	Clostridiales	Clostridiaceae	Clostridium	Clostridium_botulinum_BKT015925
Clostridium_botulinum_E3_Alaska_E43	Firmicutes	Clostridia	Clostridiales	Clostridiaceae	Clostridium	Clostridium_botulinum_E3_Alaska_E43
Clostridium_botulinum_F_Langeland	Firmicutes	Clostridia	Clostridiales	Clostridiaceae	Clostridium	Clostridium_botulinum_F_Langeland
Clostridium_cellulolyticum_H10	Firmicutes	Clostridia	Clostridiales	Clostridiaceae	Clostridium	Clostridium_cellulolyticum_H10
Clostridium_cellulovorans_743B	Firmicutes	Clostridia	Clostridiales	Clostridiaceae	Clostridium	Clostridium_cellulovorans_743B
Clostridium_clariflavum_DSM_19732	Firmicutes	Clostridia	Clostridiales	Clostridiaceae	Clostridium	Clostridium_clariflavum_DSM_19732
Clostridium_kluyveri_DSM_555	Firmicutes	Clostridia	Clostridiales	Clostridiaceae	Clostridium	Clostridium_kluyveri_DSM_555
Clostridium_kluyveri_NBRC_12016	Firmicutes	Clostridia	Clostridiales	Clostridiaceae	Clostridium	Clostridium_kluyveri_NBRC_12016
Clostridium_novyi_NT	Firmicutes	Clostridia	Clostridiales	Clostridiaceae	Clostridium	Clostridium_novyi_NT
Clostridium_SY8519	Firmicutes	Clostridia	Clostridiales	Clostridiaceae	Clostridium	Clostridium_SY8519
Clostridium_thermocellum_ATCC_27405	Firmicutes	Clostridia	Clostridiales	Clostridiaceae	Clostridium	Clostridium_thermocellum_ATCC_27405
Collimonas_fungivorans_Ter331	Proteobacteria	Betaproteobacteria	Burkholderiales	Oxalobacteraceae	Collimonas	Collimonas_fungivorans_Ter331
Comamonas_testosteroni_CNB_2	Proteobacteria	Betaproteobacteria	Burkholderiales	Comamonadaceae	Comamonas	Comamonas_testosteroni_CNB_2
Conexibacter_woesei_DSM_14684	Actinobacteria	Rubrobacteridae	Solirubrobacterales	Conexibacteraceae	Conexibacter	Conexibacter_woesei_DSM_14684
Coprothermobacter_proteolyticus_DSM_5265	Firmicutes	Clostridia	Thermoanaerobacterales	Thermodesulfobiaceae	Coprothermobacter	Coprothermobacter_proteolyticus_DSM_5265
Coraliomargarita_akajimensis_DSM_45221	Verrucomicrobia	Opitutae	Puniceicoccales	Puniceicoccaceae	Coraliomargarita	Coraliomargarita_akajimensis_DSM_45221
Coriobacterium_glomerans_PW2	Actinobacteria	Coriobacteridae	Coriobacteriales	Coriobacterineae	Coriobacteriaceae	Coriobacterium
Corynebacterium_efficiens_YS_314	Actinobacteria	Actinobacteridae	Actinomycetales	Corynebacterineae	Corynebacteriaceae	Corynebacterium
Corynebacterium_glutamicum_ATCC_13032	Actinobacteria	Actinobacteridae	Actinomycetales	Corynebacterineae	Corynebacteriaceae	Corynebacterium
Corynebacterium_glutamicum_ATCC_13032		Corynebacterium_glutamicum_ATCC_13032
Corynebacterium_glutamicum_R	Actinobacteria	Actinobacteridae	Actinomycetales	Corynebacterineae	Corynebacteriaceae	Corynebacterium
Corynebacterium_jeikeium_K411	Actinobacteria	Actinobacteridae	Actinomycetales	Corynebacterineae	Corynebacteriaceae	Corynebacterium
Corynebacterium_resistens_DSM_45100	Actinobacteria	Actinobacteridae	Actinomycetales	Corynebacterineae	Corynebacteriaceae	Corynebacterium
Corynebacterium_urealyticum_DSM_7109	Actinobacteria	Actinobacteridae	Actinomycetales	Corynebacterineae	Corynebacteriaceae	Corynebacterium
Corynebacterium_variabile_DSM_44702	Actinobacteria	Actinobacteridae	Actinomycetales	Corynebacterineae	Corynebacteriaceae	Corynebacterium
Coxiella_burnetii_CbuG_Q212	Proteobacteria	Gammaproteobacteria	Legionellales	Coxiellaceae	Coxiella	Coxiella_burnetii_CbuG_Q212
Coxiella_burnetii_CbuK_Q154	Proteobacteria	Gammaproteobacteria	Legionellales	Coxiellaceae	Coxiella	Coxiella_burnetii_CbuK_Q154
Coxiella_burnetii_Dugway_5J108_111	Proteobacteria	Gammaproteobacteria	Legionellales	Coxiellaceae	Coxiella	Coxiella_burnetii_Dugway_5J108_111
Coxiella_burnetii_RSA_331	Proteobacteria	Gammaproteobacteria	Legionellales	Coxiellaceae	Coxiella	Coxiella_burnetii_RSA_331
Coxiella_burnetii_RSA_493	Proteobacteria	Gammaproteobacteria	Legionellales	Coxiellaceae	Coxiella	Coxiella_burnetii_RSA_493
Croceibacter_atlanticus_HTCC2559	Bacteroidetes	Flavobacteriia	Flavobacteriales	Flavobacteriaceae	Croceibacter	Croceibacter_atlanticus_HTCC2559
Cronobacter_sakazakii_ATCC_BAA_894	Proteobacteria	Gammaproteobacteria	Enterobacteriales	Enterobacteriaceae	Cronobacter	Cronobacter_sakazakii_ATCC_BAA_894
Cronobacter_turicensis_z3032	Proteobacteria	Gammaproteobacteria	Enterobacteriales	Enterobacteriaceae	Cronobacter	Cronobacter_turicensis_z3032
Cupriavidus_necator_N_1	Proteobacteria	Betaproteobacteria	Burkholderiales	Burkholderiaceae	Cupriavidus	Cupriavidus_necator_N_1
Cupriavidus_taiwanensis_LMG_19424	Proteobacteria	Betaproteobacteria	Burkholderiales	Burkholderiaceae	Cupriavidus	Cupriavidus_taiwanensis_LMG_19424
Cyanothece_ATCC_51142	Cyanobacteria	Chroococcales	Cyanothece	Cyanothece_ATCC_51142
Cyanothece_PCC_7424	Cyanobacteria	Chroococcales	Cyanothece	Cyanothece_PCC_7424
Cyanothece_PCC_7822	Cyanobacteria	Chroococcales	Cyanothece	Cyanothece_PCC_7822
Cyanothece_PCC_8801	Cyanobacteria	Chroococcales	Cyanothece	Cyanothece_PCC_8801
Cyanothece_PCC_8802	Cyanobacteria	Chroococcales	Cyanothece	Cyanothece_PCC_8802
Cyclobacterium_marinum_DSM_745	Bacteroidetes	Cytophagia	Cytophagales	Cyclobacteriaceae	Cyclobacterium	Cyclobacterium_marinum_DSM_745
Cytophaga_hutchinsonii_ATCC_33406	Bacteroidetes	Cytophagia	Cytophagales	Cytophagaceae	Cytophaga	Cytophaga_hutchinsonii_ATCC_33406
Dechloromonas_aromatica_RCB	Proteobacteria	Betaproteobacteria	Rhodocyclales	Rhodocyclaceae	Dechloromonas	Dechloromonas_aromatica_RCB
Dechlorosoma_suillum_PS	Proteobacteria	Betaproteobacteria	Rhodocyclales	Rhodocyclaceae	Azospira	Dechlorosoma_suillum_PS
Deferribacter_desulfuricans_SSM1	Deferribacteres	Deferribacterales	Deferribacteraceae	Deferribacter	Deferribacter_desulfuricans_SSM1
Dehalococcoides_BAV1	Chloroflexi	Dehalococcoidetes	Dehalococcoides	Dehalococcoides_BAV1
Dehalococcoides_CBDB1	Chloroflexi	Dehalococcoidetes	Dehalococcoides	Dehalococcoides_CBDB1
Dehalococcoides_ethenogenes_195	Chloroflexi	Dehalococcoidetes	Dehalococcoides	Dehalococcoides_ethenogenes_195
Dehalococcoides_GT	Chloroflexi	Dehalococcoidetes	Dehalococcoides	Dehalococcoides_GT
Dehalococcoides_VS	Chloroflexi	Dehalococcoidetes	Dehalococcoides	Dehalococcoides_VS
Dehalogenimonas_lykanthroporepellens_BL_DC_9	Chloroflexi	Dehalococcoidetes	Dehalogenimonas	Dehalogenimonas_lykanthroporepellens_BL_DC_9
Deinococcus_deserti_VCD115	Deinococcus-Thermus	Deinococci	Deinococcales	Deinococcaceae	Deinococcus	Deinococcus_deserti_VCD115
Deinococcus_geothermalis_DSM_11300	Deinococcus-Thermus	Deinococci	Deinococcales	Deinococcaceae	Deinococcus	Deinococcus_geothermalis_DSM_11300
Deinococcus_maricopensis_DSM_21211	Deinococcus-Thermus	Deinococci	Deinococcales	Deinococcaceae	Deinococcus	Deinococcus_maricopensis_DSM_21211
Deinococcus_proteolyticus_MRP	Deinococcus-Thermus	Deinococci	Deinococcales	Deinococcaceae	Deinococcus	Deinococcus_proteolyticus_MRP
Deinococcus_radiodurans_R1	Deinococcus-Thermus	Deinococci	Deinococcales	Deinococcaceae	Deinococcus	Deinococcus_radiodurans_R1
Delftia_acidovorans_SPH_1	Proteobacteria	Betaproteobacteria	Burkholderiales	Comamonadaceae	Delftia	Delftia_acidovorans_SPH_1
Delftia_Cs1_4	Proteobacteria	Betaproteobacteria	Burkholderiales	Comamonadaceae	Delftia	Delftia_Cs1_4
Denitrovibrio_acetiphilus_DSM_12809	Deferribacteres	Deferribacterales	Deferribacteraceae	Denitrovibrio	Denitrovibrio_acetiphilus_DSM_12809
Desulfarculus_baarsii_DSM_2075	Proteobacteria	Deltaproteobacteria	Desulfarculales	Desulfarculaceae	Desulfarculus	Desulfarculus_baarsii_DSM_2075
Desulfitobacterium_hafniense_DCB_2	Firmicutes	Clostridia	Clostridiales	Peptococcaceae	Desulfitobacterium	Desulfitobacterium_hafniense_DCB_2
Desulfitobacterium_hafniense_Y51	Firmicutes	Clostridia	Clostridiales	Peptococcaceae	Desulfitobacterium	Desulfitobacterium_hafniense_Y51
Desulfobacca_acetoxidans_DSM_11109	Proteobacteria	Deltaproteobacteria	Syntrophobacterales	Syntrophaceae	Desulfobacca	Desulfobacca_acetoxidans_DSM_11109
Desulfohalobium_retbaense_DSM_5692	Proteobacteria	Deltaproteobacteria	Desulfovibrionales	Desulfohalobiaceae	Desulfohalobium	Desulfohalobium_retbaense_DSM_5692
Desulfomicrobium_baculatum_DSM_4028	Proteobacteria	Deltaproteobacteria	Desulfovibrionales	Desulfomicrobiaceae	Desulfomicrobium	Desulfomicrobium_baculatum_DSM_4028
Desulfosporosinus_orientis_DSM_765	Firmicutes	Clostridia	Clostridiales	Peptococcaceae	Desulfosporosinus	Desulfosporosinus_orientis_DSM_765
Desulfotalea_psychrophila_LSv54	Proteobacteria	Deltaproteobacteria	Desulfobacterales	Desulfobulbaceae	Desulfotalea	Desulfotalea_psychrophila_LSv54
Desulfotomaculum_acetoxidans_DSM_771	Firmicutes	Clostridia	Clostridiales	Peptococcaceae	Desulfotomaculum	Desulfotomaculum_acetoxidans_DSM_771
Desulfotomaculum_carboxydivorans_CO_1_SRB	Firmicutes	Clostridia	Clostridiales	Peptococcaceae	Desulfotomaculum	Desulfotomaculum_carboxydivorans_CO_1_SRB
Desulfotomaculum_kuznetsovii_DSM_6115	Firmicutes	Clostridia	Clostridiales	Peptococcaceae	Desulfotomaculum	Desulfotomaculum_kuznetsovii_DSM_6115
Desulfotomaculum_reducens_MI_1	Firmicutes	Clostridia	Clostridiales	Peptococcaceae	Desulfotomaculum	Desulfotomaculum_reducens_MI_1
Desulfotomaculum_ruminis_DSM_2154	Firmicutes	Clostridia	Clostridiales	Peptococcaceae	Desulfotomaculum	Desulfotomaculum_ruminis_DSM_2154
Desulfovibrio_aespoeensis_Aspo_2	Proteobacteria	Deltaproteobacteria	Desulfovibrionales	Desulfovibrionaceae	Desulfovibrio	Desulfovibrio_aespoeensis_Aspo_2
Desulfovibrio_africanus_Walvis_Bay	Proteobacteria	Deltaproteobacteria	Desulfovibrionales	Desulfovibrionaceae	Desulfovibrio	Desulfovibrio_africanus_Walvis_Bay
Desulfovibrio_desulfuricans_ATCC_27774	Proteobacteria	Deltaproteobacteria	Desulfovibrionales	Desulfovibrionaceae	Desulfovibrio	Desulfovibrio_desulfuricans_ATCC_27774
Desulfovibrio_desulfuricans_ND132	Proteobacteria	Deltaproteobacteria	Desulfovibrionales	Desulfovibrionaceae	Desulfovibrio	Desulfovibrio_desulfuricans_ND132
Desulfovibrio_salexigens_DSM_2638	Proteobacteria	Deltaproteobacteria	Desulfovibrionales	Desulfovibrionaceae	Desulfovibrio	Desulfovibrio_salexigens_DSM_2638
Desulfurispirillum_indicum_S5	Chrysiogenetes	Chrysiogenales	Chrysiogenaceae	Desulfurispirillum	Desulfurispirillum_indicum_S5
Desulfurivibrio_alkaliphilus_AHT2	Proteobacteria	Deltaproteobacteria	Desulfobacterales	Desulfobulbaceae	Desulfurivibrio	Desulfurivibrio_alkaliphilus_AHT2
Desulfurobacterium_thermolithotrophum_DSM_11699	Aquificae	Aquificales	Desulfurobacteriaceae	Desulfurobacterium	Desulfurobacterium_thermolithotrophum_DSM_11699
Dickeya_dadantii_3937	Proteobacteria	Gammaproteobacteria	Enterobacteriales	Enterobacteriaceae	Dickeya	Dickeya_dadantii_3937
Dickeya_dadantii_Ech586	Proteobacteria	Gammaproteobacteria	Enterobacteriales	Enterobacteriaceae	Dickeya	Dickeya_dadantii_Ech586
Dickeya_dadantii_Ech703	Proteobacteria	Gammaproteobacteria	Enterobacteriales	Enterobacteriaceae	Dickeya	Dickeya_dadantii_Ech703
Dickeya_zeae_Ech1591	Proteobacteria	Gammaproteobacteria	Enterobacteriales	Enterobacteriaceae	Dickeya	Dickeya_zeae_Ech1591
Dyadobacter_fermentans_DSM_18053	Bacteroidetes	Cytophagia	Cytophagales	Cytophagaceae	Dyadobacter	Dyadobacter_fermentans_DSM_18053
Edwardsiella_ictaluri_93_146	Proteobacteria	Gammaproteobacteria	Enterobacteriales	Enterobacteriaceae	Edwardsiella	Edwardsiella_ictaluri_93_146
Edwardsiella_tarda_EIB202	Proteobacteria	Gammaproteobacteria	Enterobacteriales	Enterobacteriaceae	Edwardsiella	Edwardsiella_tarda_EIB202
Eggerthella_lenta_DSM_2243	Actinobacteria	Coriobacteridae	Coriobacteriales	Coriobacterineae	Coriobacteriaceae	Eggerthella
Enterobacter_638	Proteobacteria	Gammaproteobacteria	Enterobacteriales	Enterobacteriaceae	Enterobacter	Enterobacter_638
Enterobacter_aerogenes_KCTC_2190	Proteobacteria	Gammaproteobacteria	Enterobacteriales	Enterobacteriaceae	Enterobacter	Enterobacter_aerogenes_KCTC_2190
Enterobacter_asburiae_LF7a	Proteobacteria	Gammaproteobacteria	Enterobacteriales	Enterobacteriaceae	Enterobacter	Enterobacter cloacae complex
Enterobacter_cloacae_ATCC_13047	Proteobacteria	Gammaproteobacteria	Enterobacteriales	Enterobacteriaceae	Enterobacter	Enterobacter cloacae complex
Enterobacter_cloacae_EcWSU1	Proteobacteria	Gammaproteobacteria	Enterobacteriales	Enterobacteriaceae	Enterobacter	Enterobacter cloacae complex
Enterobacter_cloacae_SCF1	Proteobacteria	Gammaproteobacteria	Enterobacteriales	Enterobacteriaceae	Enterobacter	Enterobacter cloacae complex
Enterococcus_faecalis_V583	Firmicutes	Lactobacillales	Enterococcaceae	Enterococcus	Enterococcus_faecalis_V583
Erwinia_amylovora_ATCC_49946	Proteobacteria	Gammaproteobacteria	Enterobacteriales	Enterobacteriaceae	Erwinia	Erwinia_amylovora_ATCC_49946
Erwinia_amylovora_CFBP1430	Proteobacteria	Gammaproteobacteria	Enterobacteriales	Enterobacteriaceae	Erwinia	Erwinia_amylovora_CFBP1430
Erwinia_billingiae_Eb661	Proteobacteria	Gammaproteobacteria	Enterobacteriales	Enterobacteriaceae	Erwinia	Erwinia_billingiae_Eb661
Erwinia_pyrifoliae_Ep1_96	Proteobacteria	Gammaproteobacteria	Enterobacteriales	Enterobacteriaceae	Erwinia	Erwinia_pyrifoliae_Ep1_96
Erwinia_tasmaniensis_Et1_99	Proteobacteria	Gammaproteobacteria	Enterobacteriales	Enterobacteriaceae	Erwinia	Erwinia_tasmaniensis_Et1_99
Escherichia_coli__BL21_Gold_DE3_pLysS_AG_	Proteobacteria	Gammaproteobacteria	Enterobacteriales	Enterobacteriaceae	Escherichia	Escherichia_coli__BL21_Gold_DE3_pLysS_AG_
Escherichia_coli_536	Proteobacteria	Gammaproteobacteria	Enterobacteriales	Enterobacteriaceae	Escherichia	Escherichia_coli_536
Escherichia_coli_55989	Proteobacteria	Gammaproteobacteria	Enterobacteriales	Enterobacteriaceae	Escherichia	Escherichia_coli_55989
Escherichia_coli_APEC_O1	Proteobacteria	Gammaproteobacteria	Enterobacteriales	Enterobacteriaceae	Escherichia	Escherichia_coli_APEC_O1
Escherichia_coli_ATCC_8739	Proteobacteria	Gammaproteobacteria	Enterobacteriales	Enterobacteriaceae	Escherichia	Escherichia_coli_ATCC_8739
Escherichia_coli_B_REL606	Proteobacteria	Gammaproteobacteria	Enterobacteriales	Enterobacteriaceae	Escherichia	Escherichia_coli_B_REL606
Escherichia_coli_BW2952	Proteobacteria	Gammaproteobacteria	Enterobacteriales	Enterobacteriaceae	Escherichia	Escherichia_coli_BW2952
Escherichia_coli_CFT073	Proteobacteria	Gammaproteobacteria	Enterobacteriales	Enterobacteriaceae	Escherichia	Escherichia_coli_CFT073
Escherichia_coli_E24377A	Proteobacteria	Gammaproteobacteria	Enterobacteriales	Enterobacteriaceae	Escherichia	Escherichia_coli_E24377A
Escherichia_coli_ED1a	Proteobacteria	Gammaproteobacteria	Enterobacteriales	Enterobacteriaceae	Escherichia	Escherichia_coli_ED1a
Escherichia_coli_HS	Proteobacteria	Gammaproteobacteria	Enterobacteriales	Enterobacteriaceae	Escherichia	Escherichia_coli_HS
Escherichia_coli_IAI1	Proteobacteria	Gammaproteobacteria	Enterobacteriales	Enterobacteriaceae	Escherichia	Escherichia_coli_IAI1
Escherichia_coli_IAI39	Proteobacteria	Gammaproteobacteria	Enterobacteriales	Enterobacteriaceae	Escherichia	Escherichia_coli_IAI39
Escherichia_coli_K_12_substr__DH10B	Proteobacteria	Gammaproteobacteria	Enterobacteriales	Enterobacteriaceae	Escherichia	Escherichia_coli_K_12_substr__DH10B
Escherichia_coli_K_12_substr__MG1655	Proteobacteria	Gammaproteobacteria	Enterobacteriales	Enterobacteriaceae	Escherichia	Escherichia_coli_K_12_substr__MG1655
Escherichia_coli_KO11FL	Proteobacteria	Gammaproteobacteria	Enterobacteriales	Enterobacteriaceae	Escherichia	Escherichia_coli_KO11FL
Escherichia_coli_O103_H2_12009	Proteobacteria	Gammaproteobacteria	Enterobacteriales	Enterobacteriaceae	Escherichia	Escherichia_coli_O103_H2_12009
Escherichia_coli_O111_H__11128	Proteobacteria	Gammaproteobacteria	Enterobacteriales	Enterobacteriaceae	Escherichia	Escherichia_coli_O111_H__11128
Escherichia_coli_O127_H6_E2348_69	Proteobacteria	Gammaproteobacteria	Enterobacteriales	Enterobacteriaceae	Escherichia	Escherichia_coli_O127_H6_E2348_69
Escherichia_coli_O157_H7_EC4115	Proteobacteria	Gammaproteobacteria	Enterobacteriales	Enterobacteriaceae	Escherichia	Escherichia_coli_O157_H7_EC4115
Escherichia_coli_O157_H7_EDL933	Proteobacteria	Gammaproteobacteria	Enterobacteriales	Enterobacteriaceae	Escherichia	Escherichia_coli_O157_H7_EDL933
Escherichia_coli_O157_H7_Sakai	Proteobacteria	Gammaproteobacteria	Enterobacteriales	Enterobacteriaceae	Escherichia	Escherichia_coli_O157_H7_Sakai
Escherichia_coli_O157_H7_TW14359	Proteobacteria	Gammaproteobacteria	Enterobacteriales	Enterobacteriaceae	Escherichia	Escherichia_coli_O157_H7_TW14359
Escherichia_coli_O26_H11_11368	Proteobacteria	Gammaproteobacteria	Enterobacteriales	Enterobacteriaceae	Escherichia	Escherichia_coli_O26_H11_11368
Escherichia_coli_O55_H7_CB9615	Proteobacteria	Gammaproteobacteria	Enterobacteriales	Enterobacteriaceae	Escherichia	Escherichia_coli_O55_H7_CB9615
Escherichia_coli_S88	Proteobacteria	Gammaproteobacteria	Enterobacteriales	Enterobacteriaceae	Escherichia	Escherichia_coli_S88
Escherichia_coli_SE11	Proteobacteria	Gammaproteobacteria	Enterobacteriales	Enterobacteriaceae	Escherichia	Escherichia_coli_SE11
Escherichia_coli_SMS_3_5	Proteobacteria	Gammaproteobacteria	Enterobacteriales	Enterobacteriaceae	Escherichia	Escherichia_coli_SMS_3_5
Escherichia_coli_UMN026	Proteobacteria	Gammaproteobacteria	Enterobacteriales	Enterobacteriaceae	Escherichia	Escherichia_coli_UMN026
Escherichia_coli_UTI89	Proteobacteria	Gammaproteobacteria	Enterobacteriales	Enterobacteriaceae	Escherichia	Escherichia_coli_UTI89
Escherichia_fergusonii_ATCC_35469	Proteobacteria	Gammaproteobacteria	Enterobacteriales	Enterobacteriaceae	Escherichia	Escherichia_fergusonii_ATCC_35469
Eubacterium_rectale_ATCC_33656	Firmicutes	Clostridia	Clostridiales	Eubacteriaceae	Eubacterium	Eubacterium_rectale_ATCC_33656
Exiguobacterium_AT1b	Firmicutes	Bacillales	Bacillales Family XII IncertaeSedis	Exiguobacterium	Exiguobacterium_AT1b
Exiguobacterium_sibiricum_255_15	Firmicutes	Bacillales	Bacillales Family XII IncertaeSedis	Exiguobacterium	Exiguobacterium_sibiricum_255_15
Ferrimonas_balearica_DSM_9799	Proteobacteria	Gammaproteobacteria	Alteromonadales	Ferrimonadaceae	Ferrimonas	Ferrimonas_balearica_DSM_9799
Fervidobacterium_nodosum_Rt17_B1	Thermotogae	Thermotogales	Thermotogaceae	Fervidobacterium	Fervidobacterium_nodosum_Rt17_B1
Fibrobacter_succinogenes_S85	Fibrobacteres	Fibrobacterales	Fibrobacteraceae	Fibrobacter	Fibrobacter_succinogenes_S85
Flavobacteriaceae_bacterium_3519_10	Bacteroidetes	Flavobacteriia	Flavobacteriales	Flavobacteriaceae	Flavobacteriaceae_bacterium_3519_10
Flavobacteriales_bacterium_HTCC2170	Bacteroidetes	Flavobacteriia	Flavobacteriales	Flavobacteriaceae	Maribacter	Flavobacteriales_bacterium_HTCC2170
Flavobacterium_branchiophilum_FL_15	Bacteroidetes	Flavobacteriia	Flavobacteriales	Flavobacteriaceae	Flavobacterium	Flavobacterium_branchiophilum_FL_15
Flavobacterium_columnare_ATCC_49512	Bacteroidetes	Flavobacteriia	Flavobacteriales	Flavobacteriaceae	Flavobacterium	Flavobacterium_columnare_ATCC_49512
Flavobacterium_johnsoniae_UW101	Bacteroidetes	Flavobacteriia	Flavobacteriales	Flavobacteriaceae	Flavobacterium	Flavobacterium_johnsoniae_UW101
Flavobacterium_psychrophilum_JIP02_86	Bacteroidetes	Flavobacteriia	Flavobacteriales	Flavobacteriaceae	Flavobacterium	Flavobacterium_psychrophilum_JIP02_86
Flexistipes_sinusarabici_DSM_4947	Deferribacteres	Deferribacterales	Deferribacteraceae	Flexistipes	Flexistipes_sinusarabici_DSM_4947
Fluviicola_taffensis_DSM_16823	Bacteroidetes	Flavobacteriia	Flavobacteriales	Cryomorphaceae	Fluviicola	Fluviicola_taffensis_DSM_16823
Francisella_novicida_U112	Proteobacteria	Gammaproteobacteria	Thiotrichales	Francisellaceae	Francisella	Francisella_novicida_U112
Francisella_philomiragia_ATCC_25017	Proteobacteria	Gammaproteobacteria	Thiotrichales	Francisellaceae	Francisella	Francisella_philomiragia_ATCC_25017
Francisella_tularensis_FSC198	Proteobacteria	Gammaproteobacteria	Thiotrichales	Francisellaceae	Francisella	Francisella_tularensis_FSC198
Francisella_tularensis_holarctica_FTNF002_00	Proteobacteria	Gammaproteobacteria	Thiotrichales	Francisellaceae	Francisella	Francisella_tularensis_holarctica_FTNF002_00
Francisella_tularensis_holarctica_LVS	Proteobacteria	Gammaproteobacteria	Thiotrichales	Francisellaceae	Francisella	Francisella_tularensis_holarctica_LVS
Francisella_tularensis_holarctica_OSU18	Proteobacteria	Gammaproteobacteria	Thiotrichales	Francisellaceae	Francisella	Francisella_tularensis_holarctica_OSU18
Francisella_tularensis_mediasiatica_FSC147	Proteobacteria	Gammaproteobacteria	Thiotrichales	Francisellaceae	Francisella	Francisella_tularensis_mediasiatica_FSC147
Francisella_tularensis_SCHU_S4	Proteobacteria	Gammaproteobacteria	Thiotrichales	Francisellaceae	Francisella	Francisella_tularensis_SCHU_S4
Francisella_tularensis_TI0902	Proteobacteria	Gammaproteobacteria	Thiotrichales	Francisellaceae	Francisella	Francisella_tularensis_TI0902
Francisella_tularensis_TIGB03	Proteobacteria	Gammaproteobacteria	Thiotrichales	Francisellaceae	Francisella	Francisella_tularensis_TIGB03
Francisella_tularensis_WY96_3418	Proteobacteria	Gammaproteobacteria	Thiotrichales	Francisellaceae	Francisella	Francisella_tularensis_WY96_3418
Francisella_TX077308	Proteobacteria	Gammaproteobacteria	Thiotrichales	Francisellaceae	Francisella	Francisella_TX077308
Frankia_alni_ACN14a	Actinobacteria	Actinobacteridae	Actinomycetales	Frankineae	Frankiaceae	Frankia
Frankia_CcI3	Actinobacteria	Actinobacteridae	Actinomycetales	Frankineae	Frankiaceae	Frankia
Frankia_EAN1pec	Actinobacteria	Actinobacteridae	Actinomycetales	Frankineae	Frankiaceae	Frankia
Frankia_EuI1c	Actinobacteria	Actinobacteridae	Actinomycetales	Frankineae	Frankiaceae	Frankia
Frankia_symbiont_of_Datisca_glomerata	Actinobacteria	Actinobacteridae	Actinomycetales	Frankineae	Frankiaceae	Frankia
Gallionella_capsiferriformans_ES_2	Proteobacteria	Betaproteobacteria	Gallionellales	Gallionellaceae	Gallionella	Gallionella_capsiferriformans_ES_2
Geobacillus_C56_T3	Firmicutes	Bacillales	Bacillaceae	Geobacillus	Geobacillus_C56_T3
Geobacillus_kaustophilus_HTA426	Firmicutes	Bacillales	Bacillaceae	Geobacillus	Geobacillus_kaustophilus_HTA426
Geobacillus_thermodenitrificans_NG80_2	Firmicutes	Bacillales	Bacillaceae	Geobacillus	Geobacillus_thermodenitrificans_NG80_2
Geobacillus_thermoglucosidasius_C56_YS93	Firmicutes	Bacillales	Bacillaceae	Geobacillus	Geobacillus_thermoglucosidasius_C56_YS93
Geobacillus_thermoleovorans_CCB_US3_UF5	Firmicutes	Bacillales	Bacillaceae	Geobacillus	Geobacillus_thermoleovorans_CCB_US3_UF5
Geobacillus_WCH70	Firmicutes	Bacillales	Bacillaceae	Geobacillus	Geobacillus_WCH70
Geobacillus_Y4_1MC1	Firmicutes	Bacillales	Bacillaceae	Geobacillus	Geobacillus_Y4_1MC1
Geobacillus_Y412MC52	Firmicutes	Bacillales	Bacillaceae	Geobacillus	Geobacillus_Y412MC52
Geobacillus_Y412MC61	Firmicutes	Bacillales	Bacillaceae	Geobacillus	Geobacillus_Y412MC61
Geobacter_bemidjiensis_Bem	Proteobacteria	Deltaproteobacteria	Desulfuromonadales	Geobacteraceae	Geobacter	Geobacter_bemidjiensis_Bem
Geobacter_M18	Proteobacteria	Deltaproteobacteria	Desulfuromonadales	Geobacteraceae	Geobacter	Geobacter_M18
Geobacter_M21	Proteobacteria	Deltaproteobacteria	Desulfuromonadales	Geobacteraceae	Geobacter	Geobacter_M21
Geobacter_uraniireducens_Rf4	Proteobacteria	Deltaproteobacteria	Desulfuromonadales	Geobacteraceae	Geobacter	Geobacter_uraniireducens_Rf4
Geodermatophilus_obscurus_DSM_43160	Actinobacteria	Actinobacteridae	Actinomycetales	Frankineae	Geodermatophilaceae	Geodermatophilus
Gloeobacter_violaceus_PCC_7421	Cyanobacteria	Gloeobacteria	Gloeobacterales	Gloeobacter	Gloeobacter_violaceus_PCC_7421
Gordonia_bronchialis_DSM_43247	Actinobacteria	Actinobacteridae	Actinomycetales	Corynebacterineae	Gordoniaceae	Gordonia
Gordonia_polyisoprenivorans_VH2	Actinobacteria	Actinobacteridae	Actinomycetales	Corynebacterineae	Gordoniaceae	Gordonia
Gramella_forsetii_KT0803	Bacteroidetes	Flavobacteriia	Flavobacteriales	Flavobacteriaceae	Gramella	Gramella_forsetii_KT0803
Granulicella_mallensis_MP5ACTX8	Acidobacteria	Acidobacteriales	Acidobacteriaceae	Granulicella	Granulicella_mallensis_MP5ACTX8
Haliscomenobacter_hydrossis_DSM_1100	Bacteroidetes	Sphingobacteriia	Sphingobacteriales	Saprospiraceae	Haliscomenobacter	Haliscomenobacter_hydrossis_DSM_1100
Halomonas_elongata_DSM_2581	Proteobacteria	Gammaproteobacteria	Oceanospirillales	Halomonadaceae	Halomonas	Halomonas_elongata_DSM_2581
Haloquadratum_walsbyi_DSM_16790	Euryarchaeota	Halobacteria	Halobacteriales	Halobacteriaceae	Haloquadratum	Haloquadratum_walsbyi_DSM_16790
Halorhodospira_halophila_SL1	Proteobacteria	Gammaproteobacteria	Chromatiales	Ectothiorhodospiraceae	Halorhodospira	Halorhodospira_halophila_SL1
Helicobacter_acinonychis_Sheeba	Proteobacteria	Epsilonproteobacteria	Campylobacterales	Helicobacteraceae	Helicobacter	Helicobacter_acinonychis_Sheeba
Helicobacter_bizzozeronii_CIII_1	Proteobacteria	Epsilonproteobacteria	Campylobacterales	Helicobacteraceae	Helicobacter	Helicobacter_bizzozeronii_CIII_1
Helicobacter_felis_ATCC_49179	Proteobacteria	Epsilonproteobacteria	Campylobacterales	Helicobacteraceae	Helicobacter	Helicobacter_felis_ATCC_49179
Helicobacter_hepaticus_ATCC_51449	Proteobacteria	Epsilonproteobacteria	Campylobacterales	Helicobacteraceae	Helicobacter	Helicobacter_hepaticus_ATCC_51449
Helicobacter_mustelae_12198	Proteobacteria	Epsilonproteobacteria	Campylobacterales	Helicobacteraceae	Helicobacter	Helicobacter_mustelae_12198
Helicobacter_pylori_26695	Proteobacteria	Epsilonproteobacteria	Campylobacterales	Helicobacteraceae	Helicobacter	Helicobacter_pylori_26695
Helicobacter_pylori_B38	Proteobacteria	Epsilonproteobacteria	Campylobacterales	Helicobacteraceae	Helicobacter	Helicobacter_pylori_B38
Helicobacter_pylori_B8	Proteobacteria	Epsilonproteobacteria	Campylobacterales	Helicobacteraceae	Helicobacter	Helicobacter_pylori_B8
Helicobacter_pylori_G27	Proteobacteria	Epsilonproteobacteria	Campylobacterales	Helicobacteraceae	Helicobacter	Helicobacter_pylori_G27
Helicobacter_pylori_HPAG1	Proteobacteria	Epsilonproteobacteria	Campylobacterales	Helicobacteraceae	Helicobacter	Helicobacter_pylori_HPAG1
Helicobacter_pylori_J99	Proteobacteria	Epsilonproteobacteria	Campylobacterales	Helicobacteraceae	Helicobacter	Helicobacter_pylori_J99
Helicobacter_pylori_P12	Proteobacteria	Epsilonproteobacteria	Campylobacterales	Helicobacteraceae	Helicobacter	Helicobacter_pylori_P12
Helicobacter_pylori_PeCan4	Proteobacteria	Epsilonproteobacteria	Campylobacterales	Helicobacteraceae	Helicobacter	Helicobacter_pylori_PeCan4
Helicobacter_pylori_Shi470	Proteobacteria	Epsilonproteobacteria	Campylobacterales	Helicobacteraceae	Helicobacter	Helicobacter_pylori_Shi470
Helicobacter_pylori_SJM180	Proteobacteria	Epsilonproteobacteria	Campylobacterales	Helicobacteraceae	Helicobacter	Helicobacter_pylori_SJM180
Heliobacterium_modesticaldum_Ice1	Firmicutes	Clostridia	Clostridiales	Heliobacteriaceae	Heliobacterium	Heliobacterium_modesticaldum_Ice1
Herbaspirillum_seropedicae_SmR1	Proteobacteria	Betaproteobacteria	Burkholderiales	Oxalobacteraceae	Herbaspirillum	Herbaspirillum_seropedicae_SmR1
Herminiimonas_arsenicoxydans	Proteobacteria	Betaproteobacteria	Burkholderiales	Oxalobacteraceae	Herminiimonas	Herminiimonas_arsenicoxydans
Herpetosiphon_aurantiacus_DSM_785	Chloroflexi	Herpetosiphonales	Herpetosiphonaceae	Herpetosiphon	Herpetosiphon_aurantiacus_DSM_785
Hippea_maritima_DSM_10411	Proteobacteria	Deltaproteobacteria	Desulfurellales	Desulfurellaceae	Hippea	Hippea_maritima_DSM_10411
Hirschia_baltica_ATCC_49814	Proteobacteria	Alphaproteobacteria	Rhodobacterales	Hyphomonadaceae	Hirschia	Hirschia_baltica_ATCC_49814
Hydrogenobacter_thermophilus_TK_6	Aquificae	Aquificales	Aquificaceae	Hydrogenobacter	Hydrogenobacter_thermophilus_TK_6
Hydrogenobaculum_Y04AAS1	Aquificae	Aquificales	Aquificaceae	Hydrogenobaculum	Hydrogenobaculum_Y04AAS1
Hyphomonas_neptunium_ATCC_15444	Proteobacteria	Alphaproteobacteria	Rhodobacterales	Hyphomonadaceae	Hyphomonas	Hyphomonas_neptunium_ATCC_15444
Ilyobacter_polytropus_DSM_2926	Fusobacteria	Fusobacteriales	Fusobacteriaceae	Ilyobacter	Ilyobacter_polytropus_DSM_2926
Intrasporangium_calvum_DSM_43043	Actinobacteria	Actinobacteridae	Actinomycetales	Micrococcineae	Intrasporangiaceae	Intrasporangium
Isoptericola_variabilis_225	Actinobacteria	Actinobacteridae	Actinomycetales	Micrococcineae	Promicromonosporaceae	Isoptericola
Isosphaera_pallida_ATCC_43644	Planctomycetes	Planctomycetia	Planctomycetales	Planctomycetaceae	Isosphaera	Isosphaera_pallida_ATCC_43644
Janthinobacterium_Marseille	Proteobacteria	Betaproteobacteria	Burkholderiales	Oxalobacteraceae	Janthinobacterium	Janthinobacterium_Marseille
Jonesia_denitrificans_DSM_20603	Actinobacteria	Actinobacteridae	Actinomycetales	Micrococcineae	Jonesiaceae	Jonesia
Kitasatospora_setae_KM_6054	Actinobacteria	Actinobacteridae	Actinomycetales	Streptomycineae	Streptomycetaceae	Kitasatospora
Klebsiella_oxytoca_KCTC_1686	Proteobacteria	Gammaproteobacteria	Enterobacteriales	Enterobacteriaceae	Klebsiella	Klebsiella_oxytoca_KCTC_1686
Klebsiella_pneumoniae_342	Proteobacteria	Gammaproteobacteria	Enterobacteriales	Enterobacteriaceae	Klebsiella	Klebsiella_pneumoniae_342
Klebsiella_pneumoniae_HS11286	Proteobacteria	Gammaproteobacteria	Enterobacteriales	Enterobacteriaceae	Klebsiella	Klebsiella_pneumoniae_HS11286
Klebsiella_pneumoniae_MGH_78578	Proteobacteria	Gammaproteobacteria	Enterobacteriales	Enterobacteriaceae	Klebsiella	Klebsiella_pneumoniae_MGH_78578
Klebsiella_pneumoniae_NTUH_K2044	Proteobacteria	Gammaproteobacteria	Enterobacteriales	Enterobacteriaceae	Klebsiella	Klebsiella_pneumoniae_NTUH_K2044
Klebsiella_variicola_At_22	Proteobacteria	Gammaproteobacteria	Enterobacteriales	Enterobacteriaceae	Klebsiella	Klebsiella_variicola_At_22
Kocuria_rhizophila_DC2201	Actinobacteria	Actinobacteridae	Actinomycetales	Micrococcineae	Micrococcaceae	Kocuria
Kosmotoga_olearia_TBF_19_5_1	Thermotogae	Thermotogales	Thermotogaceae	Kosmotoga	Kosmotoga_olearia_TBF_19_5_1
Kribbella_flavida_DSM_17836	Actinobacteria	Actinobacteridae	Actinomycetales	Propionibacterineae	Nocardioidaceae	Kribbella
Krokinobacter_4H_3_7_5	Bacteroidetes	Flavobacteriia	Flavobacteriales	Flavobacteriaceae	Krokinobacter	Krokinobacter_4H_3_7_5
Kyrpidia_tusciae_DSM_2912	Firmicutes	Bacillales	Alicyclobacillaceae	Kyrpidia	Kyrpidia_tusciae_DSM_2912
Lacinutrix_5H_3_7_4	Bacteroidetes	Flavobacteriia	Flavobacteriales	Flavobacteriaceae	Lacinutrix	Lacinutrix_5H_3_7_4
Lactobacillus_plantarum_WCFS1	Firmicutes	Lactobacillales	Lactobacillaceae	Lactobacillus	Lactobacillus_plantarum_WCFS1
Laribacter_hongkongensis_HLHK9	Proteobacteria	Betaproteobacteria	Neisseriales	Neisseriaceae	Laribacter	Laribacter_hongkongensis_HLHK9
Leadbetterella_byssophila_DSM_17132	Bacteroidetes	Cytophagia	Cytophagales	Cytophagaceae	Leadbetterella	Leadbetterella_byssophila_DSM_17132
Legionella_longbeachae_NSW150	Proteobacteria	Gammaproteobacteria	Legionellales	Legionellaceae	Legionella	Legionella_longbeachae_NSW150
Legionella_pneumophila_2300_99_Alcoy	Proteobacteria	Gammaproteobacteria	Legionellales	Legionellaceae	Legionella	Legionella_pneumophila_2300_99_Alcoy
Legionella_pneumophila_ATCC_43290	Proteobacteria	Gammaproteobacteria	Legionellales	Legionellaceae	Legionella	Legionella_pneumophila_ATCC_43290
Legionella_pneumophila_Corby	Proteobacteria	Gammaproteobacteria	Legionellales	Legionellaceae	Legionella	Legionella_pneumophila_Corby
Legionella_pneumophila_Lens	Proteobacteria	Gammaproteobacteria	Legionellales	Legionellaceae	Legionella	Legionella_pneumophila_Lens
Legionella_pneumophila_Paris	Proteobacteria	Gammaproteobacteria	Legionellales	Legionellaceae	Legionella	Legionella_pneumophila_Paris
Legionella_pneumophila_Philadelphia_1	Proteobacteria	Gammaproteobacteria	Legionellales	Legionellaceae	Legionella	Legionella_pneumophila_Philadelphia_1
Leptospira_biflexa_serovar_Patoc__Patoc_1__Ames_	Spirochaetes	Spirochaetales	Leptospiraceae	Leptospira	Leptospira_biflexa_serovar_Patoc__Patoc_1__Ames_
Leptospira_biflexa_serovar_Patoc__Patoc_1__Paris_	Spirochaetes	Spirochaetales	Leptospiraceae	Leptospira	Leptospira_biflexa_serovar_Patoc__Patoc_1__Paris_
Leptospira_borgpetersenii_serovar_Hardjo_bovis_JB197	Spirochaetes	Spirochaetales	Leptospiraceae	Leptospira	Leptospira_borgpetersenii_serovar_Hardjo_bovis_JB197
Leptospira_borgpetersenii_serovar_Hardjo_bovis_L550	Spirochaetes	Spirochaetales	Leptospiraceae	Leptospira	Leptospira_borgpetersenii_serovar_Hardjo_bovis_L550
Leptospira_interrogans_serovar_Copenhageni_Fiocruz_L1_130	Spirochaetes	Spirochaetales	Leptospiraceae	Leptospira	Leptospira_interrogans_serovar_Copenhageni_Fiocruz_L1_130
Leptospira_interrogans_serovar_Lai_56601	Spirochaetes	Spirochaetales	Leptospiraceae	Leptospira	Leptospira_interrogans_serovar_Lai_56601
Leptothrix_cholodnii_SP_6	Proteobacteria	Betaproteobacteria	Burkholderiales	Leptothrix	Leptothrix_cholodnii_SP_6
Listeria_innocua_Clip11262	Firmicutes	Bacillales	Listeriaceae	Listeria	Listeria_innocua_Clip11262
Listeria_ivanovii_PAM_55	Firmicutes	Bacillales	Listeriaceae	Listeria	Listeria_ivanovii_PAM_55
Listeria_monocytogenes	Firmicutes	Bacillales	Listeriaceae	Listeria	Listeria_monocytogenes
Listeria_monocytogenes_08_5923	Firmicutes	Bacillales	Listeriaceae	Listeria	Listeria_monocytogenes_08_5923
Listeria_monocytogenes_Clip80459	Firmicutes	Bacillales	Listeriaceae	Listeria	Listeria_monocytogenes_Clip80459
Listeria_monocytogenes_EGD_e	Firmicutes	Bacillales	Listeriaceae	Listeria	Listeria_monocytogenes_EGD_e
Listeria_monocytogenes_HCC23	Firmicutes	Bacillales	Listeriaceae	Listeria	Listeria_monocytogenes_HCC23
Listeria_monocytogenes_serotype_4b_F2365	Firmicutes	Bacillales	Listeriaceae	Listeria	Listeria_monocytogenes_serotype_4b_F2365
Listeria_seeligeri_serovar_1_2b_SLCC3954	Firmicutes	Bacillales	Listeriaceae	Listeria	Listeria_seeligeri_serovar_1_2b_SLCC3954
Listeria_welshimeri_serovar_6b_SLCC5334	Firmicutes	Bacillales	Listeriaceae	Listeria	Listeria_welshimeri_serovar_6b_SLCC5334
Lysinibacillus_sphaericus_C3_41	Firmicutes	Bacillales	Bacillaceae	Lysinibacillus	Lysinibacillus_sphaericus_C3_41
Magnetospirillum_magneticum_AMB_1	Proteobacteria	Alphaproteobacteria	Rhodospirillales	Rhodospirillaceae	Magnetospirillum	Magnetospirillum_magneticum_AMB_1
Maricaulis_maris_MCS10	Proteobacteria	Alphaproteobacteria	Rhodobacterales	Hyphomonadaceae	Maricaulis	Maricaulis_maris_MCS10
Marinithermus_hydrothermalis_DSM_14884	Deinococcus-Thermus	Deinococci	Thermales	Thermaceae	Marinithermus	Marinithermus_hydrothermalis_DSM_14884
Marinitoga_piezophila_KA3	Thermotogae	Thermotogales	Thermotogaceae	Marinitoga	Marinitoga_piezophila_KA3
Marinomonas_mediterranea_MMB_1	Proteobacteria	Gammaproteobacteria	Oceanospirillales	Marinomonas	Marinomonas_mediterranea_MMB_1
Marinomonas_MWYL1	Proteobacteria	Gammaproteobacteria	Oceanospirillales	Marinomonas	Marinomonas_MWYL1
Marinomonas_posidonica_IVIA_Po_181	Proteobacteria	Gammaproteobacteria	Oceanospirillales	Marinomonas	Marinomonas_posidonica_IVIA_Po_181
Marivirga_tractuosa_DSM_4126	Bacteroidetes	Cytophagia	Cytophagales	Flammeovirgaceae	Marivirga	Marivirga_tractuosa_DSM_4126
Mesorhizobium_loti_MAFF303099	Proteobacteria	Alphaproteobacteria	Rhizobiales	Phyllobacteriaceae	Mesorhizobium	Mesorhizobium_loti_MAFF303099
Methylibium_petroleiphilum_PM1	Proteobacteria	Betaproteobacteria	Burkholderiales	Methylibium	Methylibium_petroleiphilum_PM1
Methylobacillus_flagellatus_KT	Proteobacteria	Betaproteobacteria	Methylophilales	Methylophilaceae	Methylobacillus	Methylobacillus_flagellatus_KT
Methylobacterium_nodulans_ORS_2060	Proteobacteria	Alphaproteobacteria	Rhizobiales	Methylobacteriaceae	Methylobacterium	Methylobacterium_nodulans_ORS_2060
Methylocella_silvestris_BL2	Proteobacteria	Alphaproteobacteria	Rhizobiales	Beijerinckiaceae	Methylocella	Methylocella_silvestris_BL2
Methylococcus_capsulatus_Bath	Proteobacteria	Gammaproteobacteria	Methylococcales	Methylococcaceae	Methylococcus	Methylococcus_capsulatus_Bath
Methylomicrobium_alcaliphilum	Proteobacteria	Gammaproteobacteria	Methylococcales	Methylococcaceae	Methylomicrobium	Methylomicrobium_alcaliphilum
Methylomonas_methanica_MC09	Proteobacteria	Gammaproteobacteria	Methylococcales	Methylococcaceae	Methylomonas	Methylomonas_methanica_MC09
Methylotenera_301	Proteobacteria	Betaproteobacteria	Methylophilales	Methylophilaceae	Methylotenera	Methylotenera_301
Methylotenera_mobilis_JLW8	Proteobacteria	Betaproteobacteria	Methylophilales	Methylophilaceae	Methylotenera	Methylotenera_mobilis_JLW8
Methylovorus_glucosetrophus_SIP3_4	Proteobacteria	Betaproteobacteria	Methylophilales	Methylophilaceae	Methylovorus	Methylovorus_glucosetrophus_SIP3_4
Methylovorus_MP688	Proteobacteria	Betaproteobacteria	Methylophilales	Methylophilaceae	Methylovorus	Methylovorus_MP688
Micrococcus_luteus_NCTC_2665	Actinobacteria	Actinobacteridae	Actinomycetales	Micrococcineae	Micrococcaceae	Micrococcus
Microcystis_aeruginosa_NIES_843	Cyanobacteria	Chroococcales	Microcystis	Microcystis_aeruginosa_NIES_843
Micromonospora_aurantiaca_ATCC_27029	Actinobacteria	Actinobacteridae	Actinomycetales	Micromonosporineae	Micromonosporaceae	Micromonospora
Micromonospora_L5	Actinobacteria	Actinobacteridae	Actinomycetales	Micromonosporineae	Micromonosporaceae	Micromonospora
Moorella_thermoacetica_ATCC_39073	Firmicutes	Clostridia	Thermoanaerobacterales	Thermoanaerobacteraceae	Moorella group	Moorella
Moraxella_catarrhalis_RH4	Proteobacteria	Gammaproteobacteria	Pseudomonadales	Moraxellaceae	Moraxella	Moraxella_catarrhalis_RH4
Muricauda_ruestringensis_DSM_13258	Bacteroidetes	Flavobacteriia	Flavobacteriales	Flavobacteriaceae	Muricauda	Muricauda_ruestringensis_DSM_13258
Mycobacterium_abscessus_ATCC_19977	Actinobacteria	Actinobacteridae	Actinomycetales	Corynebacterineae	Mycobacteriaceae	Mycobacterium
Mycobacterium_africanum_GM041182	Actinobacteria	Actinobacteridae	Actinomycetales	Corynebacterineae	Mycobacteriaceae	Mycobacterium
Mycobacterium_avium_104	Actinobacteria	Actinobacteridae	Actinomycetales	Corynebacterineae	Mycobacteriaceae	Mycobacterium
Mycobacterium_avium_paratuberculosis_K_10	Actinobacteria	Actinobacteridae	Actinomycetales	Corynebacterineae	Mycobacteriaceae	Mycobacterium
Mycobacterium_bovis_AF2122_97	Actinobacteria	Actinobacteridae	Actinomycetales	Corynebacterineae	Mycobacteriaceae	Mycobacterium
Mycobacterium_bovis_BCG_Mexico	Actinobacteria	Actinobacteridae	Actinomycetales	Corynebacterineae	Mycobacteriaceae	Mycobacterium
Mycobacterium_bovis_BCG_Pasteur_1173P2	Actinobacteria	Actinobacteridae	Actinomycetales	Corynebacterineae	Mycobacteriaceae	Mycobacterium
Mycobacterium_bovis_BCG_Tokyo_172	Actinobacteria	Actinobacteridae	Actinomycetales	Corynebacterineae	Mycobacteriaceae	Mycobacterium
Mycobacterium_canettii_CIPT_140010059	Actinobacteria	Actinobacteridae	Actinomycetales	Corynebacterineae	Mycobacteriaceae	Mycobacterium
Mycobacterium_gilvum_PYR_GCK	Actinobacteria	Actinobacteridae	Actinomycetales	Corynebacterineae	Mycobacteriaceae	Mycobacterium
Mycobacterium_intracellulare_MOTT_02	Actinobacteria	Actinobacteridae	Actinomycetales	Corynebacterineae	Mycobacteriaceae	Mycobacterium
Mycobacterium_intracellulare_MOTT_64	Actinobacteria	Actinobacteridae	Actinomycetales	Corynebacterineae	Mycobacteriaceae	Mycobacterium
Mycobacterium_JDM601	Actinobacteria	Actinobacteridae	Actinomycetales	Corynebacterineae	Mycobacteriaceae	Mycobacterium
Mycobacterium_JLS	Actinobacteria	Actinobacteridae	Actinomycetales	Corynebacterineae	Mycobacteriaceae	Mycobacterium
Mycobacterium_KMS	Actinobacteria	Actinobacteridae	Actinomycetales	Corynebacterineae	Mycobacteriaceae	Mycobacterium
Mycobacterium_leprae_Br4923	Actinobacteria	Actinobacteridae	Actinomycetales	Corynebacterineae	Mycobacteriaceae	Mycobacterium
Mycobacterium_leprae_TN	Actinobacteria	Actinobacteridae	Actinomycetales	Corynebacterineae	Mycobacteriaceae	Mycobacterium
Mycobacterium_marinum_M	Actinobacteria	Actinobacteridae	Actinomycetales	Corynebacterineae	Mycobacteriaceae	Mycobacterium
Mycobacterium_MCS	Actinobacteria	Actinobacteridae	Actinomycetales	Corynebacterineae	Mycobacteriaceae	Mycobacterium
Mycobacterium_rhodesiae_NBB3	Actinobacteria	Actinobacteridae	Actinomycetales	Corynebacterineae	Mycobacteriaceae	Mycobacterium
Mycobacterium_smegmatis_MC2_155	Actinobacteria	Actinobacteridae	Actinomycetales	Corynebacterineae	Mycobacteriaceae	Mycobacterium
Mycobacterium_Spyr1	Actinobacteria	Actinobacteridae	Actinomycetales	Corynebacterineae	Mycobacteriaceae	Mycobacterium
Mycobacterium_tuberculosis_CDC1551	Actinobacteria	Actinobacteridae	Actinomycetales	Corynebacterineae	Mycobacteriaceae	Mycobacterium
Mycobacterium_tuberculosis_F11	Actinobacteria	Actinobacteridae	Actinomycetales	Corynebacterineae	Mycobacteriaceae	Mycobacterium
Mycobacterium_tuberculosis_H37Ra	Actinobacteria	Actinobacteridae	Actinomycetales	Corynebacterineae	Mycobacteriaceae	Mycobacterium
Mycobacterium_tuberculosis_H37Rv	Actinobacteria	Actinobacteridae	Actinomycetales	Corynebacterineae	Mycobacteriaceae	Mycobacterium
Mycobacterium_tuberculosis_KZN_1435	Actinobacteria	Actinobacteridae	Actinomycetales	Corynebacterineae	Mycobacteriaceae	Mycobacterium
Mycobacterium_tuberculosis_KZN_4207	Actinobacteria	Actinobacteridae	Actinomycetales	Corynebacterineae	Mycobacteriaceae	Mycobacterium
Mycobacterium_ulcerans_Agy99	Actinobacteria	Actinobacteridae	Actinomycetales	Corynebacterineae	Mycobacteriaceae	Mycobacterium
Mycobacterium_vanbaalenii_PYR_1	Actinobacteria	Actinobacteridae	Actinomycetales	Corynebacterineae	Mycobacteriaceae	Mycobacterium
Myxococcus_fulvus_HW_1	Proteobacteria	Deltaproteobacteria	Myxococcales	Cystobacterineae	Myxococcaceae	Myxococcus
Myxococcus_xanthus_DK_1622	Proteobacteria	Deltaproteobacteria	Myxococcales	Cystobacterineae	Myxococcaceae	Myxococcus
Nakamurella_multipartita_DSM_44233	Actinobacteria	Actinobacteridae	Actinomycetales	Frankineae	Nakamurellaceae	Nakamurella
Nautilia_profundicola_AmH	Proteobacteria	Epsilonproteobacteria	Nautiliales	Nautiliaceae	Nautilia	Nautilia_profundicola_AmH
Neisseria_gonorrhoeae_FA_1090	Proteobacteria	Betaproteobacteria	Neisseriales	Neisseriaceae	Neisseria	Neisseria_gonorrhoeae_FA_1090
Neisseria_gonorrhoeae_NCCP11945	Proteobacteria	Betaproteobacteria	Neisseriales	Neisseriaceae	Neisseria	Neisseria_gonorrhoeae_NCCP11945
Neisseria_lactamica_020_06	Proteobacteria	Betaproteobacteria	Neisseriales	Neisseriaceae	Neisseria	Neisseria_lactamica_020_06
Neisseria_meningitidis_053442	Proteobacteria	Betaproteobacteria	Neisseriales	Neisseriaceae	Neisseria	Neisseria_meningitidis_053442
Neisseria_meningitidis_alpha14	Proteobacteria	Betaproteobacteria	Neisseriales	Neisseriaceae	Neisseria	Neisseria_meningitidis_alpha14
Neisseria_meningitidis_FAM18	Proteobacteria	Betaproteobacteria	Neisseriales	Neisseriaceae	Neisseria	Neisseria_meningitidis_FAM18
Neisseria_meningitidis_MC58	Proteobacteria	Betaproteobacteria	Neisseriales	Neisseriaceae	Neisseria	Neisseria_meningitidis_MC58
Neisseria_meningitidis_Z2491	Proteobacteria	Betaproteobacteria	Neisseriales	Neisseriaceae	Neisseria	Neisseria_meningitidis_Z2491
Niastella_koreensis_GR20_10	Bacteroidetes	Sphingobacteriia	Sphingobacteriales	Chitinophagaceae	Niastella	Niastella_koreensis_GR20_10
Nitratifractor_salsuginis_DSM_16511	Proteobacteria	Epsilonproteobacteria	Nitratifractor	Nitratifractor_salsuginis_DSM_16511
Nitratiruptor_SB155_2	Proteobacteria	Epsilonproteobacteria	Nitratiruptor	Nitratiruptor_SB155_2
Nitrosococcus_halophilus_Nc4	Proteobacteria	Gammaproteobacteria	Chromatiales	Chromatiaceae	Nitrosococcus	Nitrosococcus_halophilus_Nc4
Nitrosococcus_oceani_ATCC_19707	Proteobacteria	Gammaproteobacteria	Chromatiales	Chromatiaceae	Nitrosococcus	Nitrosococcus_oceani_ATCC_19707
Nocardia_cyriacigeorgica_GUH_2	Actinobacteria	Actinobacteridae	Actinomycetales	Corynebacterineae	Nocardiaceae	Nocardia
Nocardia_farcinica_IFM_10152	Actinobacteria	Actinobacteridae	Actinomycetales	Corynebacterineae	Nocardiaceae	Nocardia
Nocardioides_JS614	Actinobacteria	Actinobacteridae	Actinomycetales	Propionibacterineae	Nocardioidaceae	Nocardioides
Nocardiopsis_dassonvillei_DSM_43111	Actinobacteria	Actinobacteridae	Actinomycetales	Streptosporangineae	Nocardiopsaceae	Nocardiopsis
Nostoc_PCC_7120	Cyanobacteria	Nostocales	Nostocaceae	Nostoc	Nostoc_PCC_7120
Nostoc_punctiforme_PCC_73102	Cyanobacteria	Nostocales	Nostocaceae	Nostoc	Nostoc_punctiforme_PCC_73102
Oceanimonas_GK1	Proteobacteria	Gammaproteobacteria	Aeromonadales	Aeromonadaceae	Oceanimonas	Oceanimonas_GK1
Oceanithermus_profundus_DSM_14977	Deinococcus-Thermus	Deinococci	Thermales	Thermaceae	Oceanithermus	Oceanithermus_profundus_DSM_14977
Oceanobacillus_iheyensis_HTE831	Firmicutes	Bacillales	Bacillaceae	Oceanobacillus	Oceanobacillus_iheyensis_HTE831
Odoribacter_splanchnicus_DSM_20712	Bacteroidetes	Bacteroidia	Bacteroidales	Porphyromonadaceae	Odoribacter	Odoribacter_splanchnicus_DSM_20712
Owenweeksia_hongkongensis_DSM_17368	Bacteroidetes	Flavobacteriia	Flavobacteriales	Cryomorphaceae	Owenweeksia	Owenweeksia_hongkongensis_DSM_17368
Paenibacillus_JDR_2	Firmicutes	Bacillales	Paenibacillaceae	Paenibacillus	Paenibacillus_JDR_2
Paenibacillus_mucilaginosus_3016	Firmicutes	Bacillales	Paenibacillaceae	Paenibacillus	Paenibacillus_mucilaginosus_3016
Paenibacillus_mucilaginosus_KNP414	Firmicutes	Bacillales	Paenibacillaceae	Paenibacillus	Paenibacillus_mucilaginosus_KNP414
Paenibacillus_polymyxa_E681	Firmicutes	Bacillales	Paenibacillaceae	Paenibacillus	Paenibacillus_polymyxa_E681
Paenibacillus_polymyxa_SC2	Firmicutes	Bacillales	Paenibacillaceae	Paenibacillus	Paenibacillus_polymyxa_SC2
Paenibacillus_terrae_HPL_003	Firmicutes	Bacillales	Paenibacillaceae	Paenibacillus	Paenibacillus_terrae_HPL_003
Paenibacillus_Y412MC10	Firmicutes	Bacillales	Paenibacillaceae	Paenibacillus	Paenibacillus_Y412MC10
Paludibacter_propionicigenes_WB4	Bacteroidetes	Bacteroidia	Bacteroidales	Porphyromonadaceae	Paludibacter	Paludibacter_propionicigenes_WB4
Pantoea_ananatis	Proteobacteria	Gammaproteobacteria	Enterobacteriales	Enterobacteriaceae	Pantoea	Pantoea_ananatis
Pantoea_ananatis_LMG_20103	Proteobacteria	Gammaproteobacteria	Enterobacteriales	Enterobacteriaceae	Pantoea	Pantoea_ananatis_LMG_20103
Pantoea_At_9b	Proteobacteria	Gammaproteobacteria	Enterobacteriales	Enterobacteriaceae	Pantoea	Pantoea_At_9b
Pantoea_vagans_C9_1	Proteobacteria	Gammaproteobacteria	Enterobacteriales	Enterobacteriaceae	Pantoea	Pantoea_vagans_C9_1
Parabacteroides_distasonis_ATCC_8503	Bacteroidetes	Bacteroidia	Bacteroidales	Porphyromonadaceae	Parabacteroides	Parabacteroides_distasonis_ATCC_8503
Parvularcula_bermudensis_HTCC2503	Proteobacteria	Alphaproteobacteria	Parvularculales	Parvularculaceae	Parvularcula	Parvularcula_bermudensis_HTCC2503
Pectobacterium_atrosepticum_SCRI1043	Proteobacteria	Gammaproteobacteria	Enterobacteriales	Enterobacteriaceae	Pectobacterium	Pectobacterium_atrosepticum_SCRI1043
Pectobacterium_carotovorum_PC1	Proteobacteria	Gammaproteobacteria	Enterobacteriales	Enterobacteriaceae	Pectobacterium	Pectobacterium_carotovorum_PC1
Pectobacterium_wasabiae_WPP163	Proteobacteria	Gammaproteobacteria	Enterobacteriales	Enterobacteriaceae	Pectobacterium	Pectobacterium_wasabiae_WPP163
Pedobacter_heparinus_DSM_2366	Bacteroidetes	Sphingobacteriia	Sphingobacteriales	Sphingobacteriaceae	Pedobacter	Pedobacter_heparinus_DSM_2366
Pedobacter_saltans_DSM_12145	Bacteroidetes	Sphingobacteriia	Sphingobacteriales	Sphingobacteriaceae	Pedobacter	Pedobacter_saltans_DSM_12145
Pelobacter_carbinolicus_DSM_2380	Proteobacteria	Deltaproteobacteria	Desulfuromonadales	Pelobacteraceae	Pelobacter	Pelobacter_carbinolicus_DSM_2380
Pelobacter_propionicus_DSM_2379	Proteobacteria	Deltaproteobacteria	Desulfuromonadales	Pelobacteraceae	Pelobacter	Pelobacter_propionicus_DSM_2379
Pelodictyon_phaeoclathratiforme_BU_1	Chlorobi	Chlorobia	Chlorobiales	Chlorobiaceae	Chlorobium/Pelodictyon group	Pelodictyon
Pelotomaculum_thermopropionicum_SI	Firmicutes	Clostridia	Clostridiales	Peptococcaceae	Pelotomaculum	Pelotomaculum_thermopropionicum_SI
Persephonella_marina_EX_H1	Aquificae	Aquificales	Hydrogenothermaceae	Persephonella	Persephonella_marina_EX_H1
Phenylobacterium_zucineum_HLK1	Proteobacteria	Alphaproteobacteria	Caulobacterales	Caulobacteraceae	Phenylobacterium	Phenylobacterium_zucineum_HLK1
Photorhabdus_asymbiotica_ATCC_43949	Proteobacteria	Gammaproteobacteria	Enterobacteriales	Enterobacteriaceae	Photorhabdus	Photorhabdus_asymbiotica_ATCC_43949
Photorhabdus_luminescens_laumondii_TTO1	Proteobacteria	Gammaproteobacteria	Enterobacteriales	Enterobacteriaceae	Photorhabdus	Photorhabdus_luminescens_laumondii_TTO1
Pirellula_staleyi_DSM_6068	Planctomycetes	Planctomycetia	Planctomycetales	Planctomycetaceae	Pirellula	Pirellula_staleyi_DSM_6068
Planctomyces_limnophilus_DSM_3776	Planctomycetes	Planctomycetia	Planctomycetales	Planctomycetaceae	Planctomyces	Planctomyces_limnophilus_DSM_3776
Polaromonas_JS666	Proteobacteria	Betaproteobacteria	Burkholderiales	Comamonadaceae	Polaromonas	Polaromonas_JS666
Polaromonas_naphthalenivorans_CJ2	Proteobacteria	Betaproteobacteria	Burkholderiales	Comamonadaceae	Polaromonas	Polaromonas_naphthalenivorans_CJ2
Polynucleobacter_necessarius_asymbioticus_QLW_P1DMWA_1	Proteobacteria	Betaproteobacteria	Burkholderiales	Burkholderiaceae	Polynucleobacter	Polynucleobacter_necessarius_asymbioticus_QLW_P1DMWA_1
Porphyromonas_asaccharolytica_DSM_20707	Bacteroidetes	Bacteroidia	Bacteroidales	Porphyromonadaceae	Porphyromonas	Porphyromonas_asaccharolytica_DSM_20707
Porphyromonas_gingivalis_ATCC_33277	Bacteroidetes	Bacteroidia	Bacteroidales	Porphyromonadaceae	Porphyromonas	Porphyromonas_gingivalis_ATCC_33277
Porphyromonas_gingivalis_TDC60	Bacteroidetes	Bacteroidia	Bacteroidales	Porphyromonadaceae	Porphyromonas	Porphyromonas_gingivalis_TDC60
Porphyromonas_gingivalis_W83	Bacteroidetes	Bacteroidia	Bacteroidales	Porphyromonadaceae	Porphyromonas	Porphyromonas_gingivalis_W83
Prevotella_denticola_F0289	Bacteroidetes	Bacteroidia	Bacteroidales	Prevotellaceae	Prevotella	Prevotella_denticola_F0289
Prevotella_melaninogenica_ATCC_25845	Bacteroidetes	Bacteroidia	Bacteroidales	Prevotellaceae	Prevotella	Prevotella_melaninogenica_ATCC_25845
Prevotella_ruminicola_23	Bacteroidetes	Bacteroidia	Bacteroidales	Prevotellaceae	Prevotella	Prevotella_ruminicola_23
Prosthecochloris_aestuarii_DSM_271	Chlorobi	Chlorobia	Chlorobiales	Chlorobiaceae	Prosthecochloris	Prosthecochloris_aestuarii_DSM_271
Proteus_mirabilis_HI4320	Proteobacteria	Gammaproteobacteria	Enterobacteriales	Enterobacteriaceae	Proteus	Proteus_mirabilis_HI4320
Pseudogulbenkiania_NH8B	Proteobacteria	Betaproteobacteria	Neisseriales	Neisseriaceae	Pseudogulbenkiania	Pseudogulbenkiania_NH8B
Pseudomonas_aeruginosa_LESB58	Proteobacteria	Gammaproteobacteria	Pseudomonadales	Pseudomonadaceae	Pseudomonas	Pseudomonas_aeruginosa_LESB58
Pseudomonas_aeruginosa_PA7	Proteobacteria	Gammaproteobacteria	Pseudomonadales	Pseudomonadaceae	Pseudomonas	Pseudomonas_aeruginosa_PA7
Pseudomonas_aeruginosa_PAO1	Proteobacteria	Gammaproteobacteria	Pseudomonadales	Pseudomonadaceae	Pseudomonas	Pseudomonas_aeruginosa_PAO1
Pseudomonas_aeruginosa_UCBPP_PA14	Proteobacteria	Gammaproteobacteria	Pseudomonadales	Pseudomonadaceae	Pseudomonas	Pseudomonas_aeruginosa_UCBPP_PA14
Pseudomonas_brassicacearum_NFM421	Proteobacteria	Gammaproteobacteria	Pseudomonadales	Pseudomonadaceae	Pseudomonas	Pseudomonas_brassicacearum_NFM421
Pseudomonas_fluorescens_F113	Proteobacteria	Gammaproteobacteria	Pseudomonadales	Pseudomonadaceae	Pseudomonas	Pseudomonas_fluorescens_F113
Pseudomonas_stutzeri_A1501	Proteobacteria	Gammaproteobacteria	Pseudomonadales	Pseudomonadaceae	Pseudomonas	Pseudomonas_stutzeri_A1501
Pseudomonas_stutzeri_ATCC_17588___LMG_11199	Proteobacteria	Gammaproteobacteria	Pseudomonadales	Pseudomonadaceae	Pseudomonas	Pseudomonas_stutzeri_ATCC_17588___LMG_11199
Pseudonocardia_dioxanivorans_CB1190	Actinobacteria	Actinobacteridae	Actinomycetales	Pseudonocardineae	Pseudonocardiaceae	Pseudonocardia
Pseudoxanthomonas_spadix_BD_a59	Proteobacteria	Gammaproteobacteria	Xanthomonadales	Xanthomonadaceae	Pseudoxanthomonas	Pseudoxanthomonas_spadix_BD_a59
Pseudoxanthomonas_suwonensis_11_1	Proteobacteria	Gammaproteobacteria	Xanthomonadales	Xanthomonadaceae	Pseudoxanthomonas	Pseudoxanthomonas_suwonensis_11_1
Psychrobacter_arcticus_273_4	Proteobacteria	Gammaproteobacteria	Pseudomonadales	Moraxellaceae	Psychrobacter	Psychrobacter_arcticus_273_4
Psychrobacter_cryohalolentis_K5	Proteobacteria	Gammaproteobacteria	Pseudomonadales	Moraxellaceae	Psychrobacter	Psychrobacter_cryohalolentis_K5
Psychrobacter_PRwf_1	Proteobacteria	Gammaproteobacteria	Pseudomonadales	Moraxellaceae	Psychrobacter	Psychrobacter_PRwf_1
Psychromonas_ingrahamii_37	Proteobacteria	Gammaproteobacteria	Alteromonadales	Psychromonadaceae	Psychromonas	Psychromonas_ingrahamii_37
Pyrobaculum_1860	Crenarchaeota	Thermoprotei	Thermoproteales	Thermoproteaceae	Pyrobaculum	Pyrobaculum_1860
Pyrobaculum_arsenaticum_DSM_13514	Crenarchaeota	Thermoprotei	Thermoproteales	Thermoproteaceae	Pyrobaculum	Pyrobaculum_arsenaticum_DSM_13514
Pyrobaculum_islandicum_DSM_4184	Crenarchaeota	Thermoprotei	Thermoproteales	Thermoproteaceae	Pyrobaculum	Pyrobaculum_islandicum_DSM_4184
Pyrobaculum_oguniense_TE7	Crenarchaeota	Thermoprotei	Thermoproteales	Thermoproteaceae	Pyrobaculum	Pyrobaculum_oguniense_TE7
Rahnella_Y9602	Proteobacteria	Gammaproteobacteria	Enterobacteriales	Enterobacteriaceae	Rahnella	Rahnella_Y9602
Ralstonia_eutropha_H16	Proteobacteria	Betaproteobacteria	Burkholderiales	Burkholderiaceae	Cupriavidus	Ralstonia_eutropha_H16
Ralstonia_pickettii_12D	Proteobacteria	Betaproteobacteria	Burkholderiales	Burkholderiaceae	Ralstonia	Ralstonia_pickettii_12D
Ralstonia_pickettii_12J	Proteobacteria	Betaproteobacteria	Burkholderiales	Burkholderiaceae	Ralstonia	Ralstonia_pickettii_12J
Ralstonia_solanacearum_CFBP2957	Proteobacteria	Betaproteobacteria	Burkholderiales	Burkholderiaceae	Ralstonia	Ralstonia_solanacearum_CFBP2957
Ralstonia_solanacearum_GMI1000	Proteobacteria	Betaproteobacteria	Burkholderiales	Burkholderiaceae	Ralstonia	Ralstonia_solanacearum_GMI1000
Ralstonia_solanacearum_PSI07	Proteobacteria	Betaproteobacteria	Burkholderiales	Burkholderiaceae	Ralstonia	Ralstonia_solanacearum_PSI07
Renibacterium_salmoninarum_ATCC_33209	Actinobacteria	Actinobacteridae	Actinomycetales	Micrococcineae	Micrococcaceae	Renibacterium
Rhizobium_NGR234	Proteobacteria	Alphaproteobacteria	Rhizobiales	Rhizobiaceae	Sinorhizobium/Ensifer group	Sinorhizobium
Rhodococcus_equi_103S	Actinobacteria	Actinobacteridae	Actinomycetales	Corynebacterineae	Nocardiaceae	Rhodococcus
Rhodococcus_erythropolis_PR4	Actinobacteria	Actinobacteridae	Actinomycetales	Corynebacterineae	Nocardiaceae	Rhodococcus
Rhodococcus_jostii_RHA1	Actinobacteria	Actinobacteridae	Actinomycetales	Corynebacterineae	Nocardiaceae	Rhodococcus
Rhodococcus_opacus_B4	Actinobacteria	Actinobacteridae	Actinomycetales	Corynebacterineae	Nocardiaceae	Rhodococcus
Rhodoferax_ferrireducens_T118	Proteobacteria	Betaproteobacteria	Burkholderiales	Comamonadaceae	Albidiferax	Rhodoferax_ferrireducens_T118
Rhodopirellula_baltica_SH_1	Planctomycetes	Planctomycetia	Planctomycetales	Planctomycetaceae	Rhodopirellula	Rhodopirellula_baltica_SH_1
Rhodospirillum_centenum_SW	Proteobacteria	Alphaproteobacteria	Rhodospirillales	Rhodospirillaceae	Rhodospirillum	Rhodospirillum_centenum_SW
Rhodothermus_marinus_DSM_4252	Bacteroidetes	Bacteroidetes Order II Incertae sedis	Rhodothermaceae	Rhodothermus	Rhodothermus_marinus_DSM_4252
Rhodothermus_marinus_SG0_5JP17_172	Bacteroidetes	Bacteroidetes Order II Incertae sedis	Rhodothermaceae	Rhodothermus	Rhodothermus_marinus_SG0_5JP17_172
Riemerella_anatipestifer_DSM_15868	Bacteroidetes	Flavobacteriia	Flavobacteriales	Flavobacteriaceae	Riemerella	Riemerella_anatipestifer_DSM_15868
Robiginitalea_biformata_HTCC2501	Bacteroidetes	Flavobacteriia	Flavobacteriales	Flavobacteriaceae	Robiginitalea	Robiginitalea_biformata_HTCC2501
Roseburia_hominis_A2_183	Firmicutes	Clostridia	Clostridiales	Lachnospiraceae	Roseburia	Roseburia_hominis_A2_183
Ruminococcus_albus_7	Firmicutes	Clostridia	Clostridiales	Ruminococcaceae	Ruminococcus	Ruminococcus_albus_7
Runella_slithyformis_DSM_19594	Bacteroidetes	Cytophagia	Cytophagales	Cytophagaceae	Runella	Runella_slithyformis_DSM_19594
Saccharomonospora_viridis_DSM_43017	Actinobacteria	Actinobacteridae	Actinomycetales	Pseudonocardineae	Pseudonocardiaceae	Saccharomonospora
Saccharophagus_degradans_2_40	Proteobacteria	Gammaproteobacteria	Alteromonadales	Alteromonadaceae	Saccharophagus	Saccharophagus_degradans_2_40
Saccharopolyspora_erythraea_NRRL_2338	Actinobacteria	Actinobacteridae	Actinomycetales	Pseudonocardineae	Pseudonocardiaceae	Saccharopolyspora
Salinibacter_ruber_DSM_13855	Bacteroidetes	Bacteroidetes Order II Incertae sedis	Rhodothermaceae	Salinibacter	Salinibacter_ruber_DSM_13855
Salinibacter_ruber_M8	Bacteroidetes	Bacteroidetes Order II Incertae sedis	Rhodothermaceae	Salinibacter	Salinibacter_ruber_M8
Salinispora_arenicola_CNS_205	Actinobacteria	Actinobacteridae	Actinomycetales	Micromonosporineae	Micromonosporaceae	Salinispora
Salinispora_tropica_CNB_440	Actinobacteria	Actinobacteridae	Actinomycetales	Micromonosporineae	Micromonosporaceae	Salinispora
Salmonella_bongori_NCTC_12419	Proteobacteria	Gammaproteobacteria	Enterobacteriales	Enterobacteriaceae	Salmonella	Salmonella_bongori_NCTC_12419
Salmonella_enterica_arizonae_serovar_62_z4_z23__RSK2980	Proteobacteria	Gammaproteobacteria	Enterobacteriales	Enterobacteriaceae	Salmonella	Salmonella enterica subsp arizonaeserovar 62:z4,z23:--
Salmonella_enterica_serovar_Agona_SL483	Proteobacteria	Gammaproteobacteria	Enterobacteriales	Enterobacteriaceae	Salmonella	Salmonella enterica subsp entericaserovar Agona
Salmonella_enterica_serovar_Choleraesuis_SC_B67	Proteobacteria	Gammaproteobacteria	Enterobacteriales	Enterobacteriaceae	Salmonella	Salmonella enterica subsp entericaserovar Choleraesuis
Salmonella_enterica_serovar_Dublin_CT_02021853	Proteobacteria	Gammaproteobacteria	Enterobacteriales	Enterobacteriaceae	Salmonella	Salmonella enterica subsp entericaserovar Dublin
Salmonella_enterica_serovar_Enteritidis_P125109	Proteobacteria	Gammaproteobacteria	Enterobacteriales	Enterobacteriaceae	Salmonella	Salmonella enterica subsp entericaserovar Enteritidis
Salmonella_enterica_serovar_Gallinarum_287_91	Proteobacteria	Gammaproteobacteria	Enterobacteriales	Enterobacteriaceae	Salmonella	Salmonella enterica subsp entericaserovar Gallinarum
Salmonella_enterica_serovar_Gallinarum_pullorum_RKS5078	Proteobacteria	Gammaproteobacteria	Enterobacteriales	Enterobacteriaceae	Salmonella	Salmonella_enterica_serovar_Gallinarum_pullorum_RKS5078
Salmonella_enterica_serovar_Heidelberg_SL476	Proteobacteria	Gammaproteobacteria	Enterobacteriales	Enterobacteriaceae	Salmonella	Salmonella enterica subsp entericaserovar Heidelberg
Salmonella_enterica_serovar_Newport_SL254	Proteobacteria	Gammaproteobacteria	Enterobacteriales	Enterobacteriaceae	Salmonella	Salmonella enterica subsp entericaserovar Newport
Salmonella_enterica_serovar_Paratyphi_A_AKU_12601	Proteobacteria	Gammaproteobacteria	Enterobacteriales	Enterobacteriaceae	Salmonella	Salmonella_enterica_serovar_Paratyphi_A_AKU_12601
Salmonella_enterica_serovar_Paratyphi_A_ATCC_9150	Proteobacteria	Gammaproteobacteria	Enterobacteriales	Enterobacteriaceae	Salmonella	Salmonella_enterica_serovar_Paratyphi_A_ATCC_9150
Salmonella_enterica_serovar_Paratyphi_B_SPB7	Proteobacteria	Gammaproteobacteria	Enterobacteriales	Enterobacteriaceae	Salmonella	Salmonella enterica subsp entericaserovar Paratyphi B
Salmonella_enterica_serovar_Paratyphi_C_RKS4594	Proteobacteria	Gammaproteobacteria	Enterobacteriales	Enterobacteriaceae	Salmonella	Salmonella enterica subsp entericaserovar Paratyphi C
Salmonella_enterica_serovar_Schwarzengrund_CVM19633	Proteobacteria	Gammaproteobacteria	Enterobacteriales	Enterobacteriaceae	Salmonella	Salmonella_enterica_serovar_Schwarzengrund_CVM19633
Salmonella_enterica_serovar_Typhi_CT18	Proteobacteria	Gammaproteobacteria	Enterobacteriales	Enterobacteriaceae	Salmonella	Salmonella enterica subsp entericaserovar Typhi
Salmonella_enterica_serovar_Typhi_P_stx_12	Proteobacteria	Gammaproteobacteria	Enterobacteriales	Enterobacteriaceae	Salmonella	Salmonella_enterica_serovar_Typhi_P_stx_12
Salmonella_enterica_serovar_Typhi_Ty2	Proteobacteria	Gammaproteobacteria	Enterobacteriales	Enterobacteriaceae	Salmonella	Salmonella enterica subsp entericaserovar Typhi
Salmonella_enterica_serovar_Typhimurium	Proteobacteria	Gammaproteobacteria	Enterobacteriales	Enterobacteriaceae	Salmonella	Salmonella enterica subsp entericaserovar Typhimurium
Salmonella_enterica_serovar_Typhimurium_14028S	Proteobacteria	Gammaproteobacteria	Enterobacteriales	Enterobacteriaceae	Salmonella	Salmonella enterica subsp entericaserovar Typhimurium
Salmonella_enterica_serovar_Typhimurium_LT2	Proteobacteria	Gammaproteobacteria	Enterobacteriales	Enterobacteriaceae	Salmonella	Salmonella enterica subsp entericaserovar Typhimurium
Salmonella_enterica_serovar_Typhimurium_SL1344	Proteobacteria	Gammaproteobacteria	Enterobacteriales	Enterobacteriaceae	Salmonella	Salmonella enterica subsp entericaserovar Typhimurium
Salmonella_enterica_serovar_Typhimurium_ST4_74	Proteobacteria	Gammaproteobacteria	Enterobacteriales	Enterobacteriaceae	Salmonella	Salmonella enterica subsp entericaserovar Typhimurium
Salmonella_enterica_serovar_Typhimurium_T000240	Proteobacteria	Gammaproteobacteria	Enterobacteriales	Enterobacteriaceae	Salmonella	Salmonella enterica subsp entericaserovar Typhimurium
Salmonella_enterica_serovar_Typhimurium_UK_1	Proteobacteria	Gammaproteobacteria	Enterobacteriales	Enterobacteriaceae	Salmonella	Salmonella_enterica_serovar_Typhimurium_UK_1
Sanguibacter_keddieii_DSM_10542	Actinobacteria	Actinobacteridae	Actinomycetales	Micrococcineae	Sanguibacteraceae	Sanguibacter
Saprospira_grandis_Lewin	Bacteroidetes	Sphingobacteriia	Sphingobacteriales	Saprospiraceae	Saprospira	Saprospira_grandis_Lewin
Selenomonas_sputigena_ATCC_35185	Firmicutes	Negativicutes	Selenomonadales	Veillonellaceae	Selenomonas	Selenomonas_sputigena_ATCC_35185
Serratia_AS12	Proteobacteria	Gammaproteobacteria	Enterobacteriales	Enterobacteriaceae	Serratia	Serratia_AS12
Serratia_AS9	Proteobacteria	Gammaproteobacteria	Enterobacteriales	Enterobacteriaceae	Serratia	Serratia_AS9
Serratia_proteamaculans_568	Proteobacteria	Gammaproteobacteria	Enterobacteriales	Enterobacteriaceae	Serratia	Serratia_proteamaculans_568
Shigella_boydii_CDC_3083_94	Proteobacteria	Gammaproteobacteria	Enterobacteriales	Enterobacteriaceae	Shigella	Shigella_boydii_CDC_3083_94
Shigella_boydii_Sb227	Proteobacteria	Gammaproteobacteria	Enterobacteriales	Enterobacteriaceae	Shigella	Shigella_boydii_Sb227
Shigella_dysenteriae_Sd197	Proteobacteria	Gammaproteobacteria	Enterobacteriales	Enterobacteriaceae	Shigella	Shigella_dysenteriae_Sd197
Shigella_flexneri_2a_2457T	Proteobacteria	Gammaproteobacteria	Enterobacteriales	Enterobacteriaceae	Shigella	Shigella_flexneri_2a_2457T
Shigella_flexneri_2a_301	Proteobacteria	Gammaproteobacteria	Enterobacteriales	Enterobacteriaceae	Shigella	Shigella_flexneri_2a_301
Shigella_flexneri_5_8401	Proteobacteria	Gammaproteobacteria	Enterobacteriales	Enterobacteriaceae	Shigella	Shigella_flexneri_5_8401
Shigella_sonnei_Ss046	Proteobacteria	Gammaproteobacteria	Enterobacteriales	Enterobacteriaceae	Shigella	Shigella_sonnei_Ss046
Sideroxydans_lithotrophicus_ES_1	Proteobacteria	Betaproteobacteria	Gallionellales	Gallionellaceae	Sideroxydans	Sideroxydans_lithotrophicus_ES_1
Sinorhizobium_fredii_HH103	Proteobacteria	Alphaproteobacteria	Rhizobiales	Rhizobiaceae	Sinorhizobium/Ensifer group	Sinorhizobium
Sodalis_glossinidius__morsitans_	Proteobacteria	Gammaproteobacteria	Enterobacteriales	Enterobacteriaceae	Sodalis	Sodalis_glossinidius__morsitans_
Sorangium_cellulosum__So_ce_56_	Proteobacteria	Deltaproteobacteria	Myxococcales	Sorangiineae	Polyangiaceae	Sorangium
Sphingobacterium_21	Bacteroidetes	Sphingobacteriia	Sphingobacteriales	Sphingobacteriaceae	Sphingobacterium	Sphingobacterium_21
Spirochaeta_thermophila_DSM_6192	Spirochaetes	Spirochaetales	Spirochaetaceae	Spirochaeta	Spirochaeta_thermophila_DSM_6192
Spirosoma_linguale_DSM_74	Bacteroidetes	Cytophagia	Cytophagales	Cytophagaceae	Spirosoma	Spirosoma_linguale_DSM_74
Stackebrandtia_nassauensis_DSM_44728	Actinobacteria	Actinobacteridae	Actinomycetales	Glycomycineae	Glycomycetaceae	Stackebrandtia
Staphylococcus_aureus_COL	Firmicutes	Bacillales	Staphylococcus	Staphylococcus_aureus_COL
Staphylococcus_aureus_ED98	Firmicutes	Bacillales	Staphylococcus	Staphylococcus_aureus_ED98
Staphylococcus_aureus_JH1	Firmicutes	Bacillales	Staphylococcus	Staphylococcus_aureus_JH1
Staphylococcus_aureus_JH9	Firmicutes	Bacillales	Staphylococcus	Staphylococcus_aureus_JH9
Staphylococcus_aureus_M013	Firmicutes	Bacillales	Staphylococcus	Staphylococcus_aureus_M013
Staphylococcus_aureus_MRSA252	Firmicutes	Bacillales	Staphylococcus	Staphylococcus_aureus_MRSA252
Staphylococcus_aureus_MSHR1132	Firmicutes	Bacillales	Staphylococcus	Staphylococcus_aureus_MSHR1132
Staphylococcus_aureus_MSSA476	Firmicutes	Bacillales	Staphylococcus	Staphylococcus_aureus_MSSA476
Staphylococcus_aureus_Mu3	Firmicutes	Bacillales	Staphylococcus	Staphylococcus_aureus_Mu3
Staphylococcus_aureus_Mu50	Firmicutes	Bacillales	Staphylococcus	Staphylococcus_aureus_Mu50
Staphylococcus_aureus_MW2	Firmicutes	Bacillales	Staphylococcus	Staphylococcus_aureus_MW2
Staphylococcus_aureus_N315	Firmicutes	Bacillales	Staphylococcus	Staphylococcus_aureus_N315
Staphylococcus_aureus_NCTC_8325	Firmicutes	Bacillales	Staphylococcus	Staphylococcus_aureus_NCTC_8325
Staphylococcus_aureus_Newman	Firmicutes	Bacillales	Staphylococcus	Staphylococcus_aureus_Newman
Staphylococcus_aureus_RF122	Firmicutes	Bacillales	Staphylococcus	Staphylococcus_aureus_RF122
Staphylococcus_aureus_USA300_FPR3757	Firmicutes	Bacillales	Staphylococcus	Staphylococcus_aureus_USA300_FPR3757
Staphylococcus_aureus_USA300_TCH1516	Firmicutes	Bacillales	Staphylococcus	Staphylococcus_aureus_USA300_TCH1516
Staphylococcus_aureus_VC40	Firmicutes	Bacillales	Staphylococcus	Staphylococcus_aureus_VC40
Staphylococcus_carnosus_TM300	Firmicutes	Bacillales	Staphylococcus	Staphylococcus_carnosus_TM300
Staphylococcus_epidermidis_ATCC_12228	Firmicutes	Bacillales	Staphylococcus	Staphylococcus_epidermidis_ATCC_12228
Staphylococcus_epidermidis_RP62A	Firmicutes	Bacillales	Staphylococcus	Staphylococcus_epidermidis_RP62A
Staphylococcus_haemolyticus_JCSC1435	Firmicutes	Bacillales	Staphylococcus	Staphylococcus_haemolyticus_JCSC1435
Staphylococcus_pseudintermedius_HKU10_03	Firmicutes	Bacillales	Staphylococcus	Staphylococcus_pseudintermedius_HKU10_03
Staphylococcus_saprophyticus_ATCC_15305	Firmicutes	Bacillales	Staphylococcus	Staphylococcus_saprophyticus_ATCC_15305
Stenotrophomonas_maltophilia_JV3	Proteobacteria	Gammaproteobacteria	Xanthomonadales	Xanthomonadaceae	Stenotrophomonas	Stenotrophomonas maltophiliagroup
Stenotrophomonas_maltophilia_K279a	Proteobacteria	Gammaproteobacteria	Xanthomonadales	Xanthomonadaceae	Stenotrophomonas	Stenotrophomonas maltophiliagroup
Stenotrophomonas_maltophilia_R551_3	Proteobacteria	Gammaproteobacteria	Xanthomonadales	Xanthomonadaceae	Stenotrophomonas	Stenotrophomonas maltophiliagroup
Streptococcus_gallolyticus_ATCC_BAA_2069	Firmicutes	Lactobacillales	Streptococcaceae	Streptococcus	Streptococcus_gallolyticus_ATCC_BAA_2069
Streptococcus_gallolyticus_UCN34	Firmicutes	Lactobacillales	Streptococcaceae	Streptococcus	Streptococcus_gallolyticus_UCN34
Streptococcus_infantarius_CJ18	Firmicutes	Lactobacillales	Streptococcaceae	Streptococcus	Streptococcus_infantarius_CJ18
Streptomyces_avermitilis_MA_4680	Actinobacteria	Actinobacteridae	Actinomycetales	Streptomycineae	Streptomycetaceae	Streptomyces
Streptomyces_cattleya_NRRL_8057	Actinobacteria	Actinobacteridae	Actinomycetales	Streptomycineae	Streptomycetaceae	Streptomyces
Streptomyces_coelicolor_A3_2_	Actinobacteria	Actinobacteridae	Actinomycetales	Streptomycineae	Streptomycetaceae	Streptomyces
Streptomyces_flavogriseus_ATCC_33331	Actinobacteria	Actinobacteridae	Actinomycetales	Streptomycineae	Streptomycetaceae	Streptomyces
Streptomyces_griseus_NBRC_13350	Actinobacteria	Actinobacteridae	Actinomycetales	Streptomycineae	Streptomycetaceae	Streptomyces
Streptomyces_scabiei_87_22	Actinobacteria	Actinobacteridae	Actinomycetales	Streptomycineae	Streptomycetaceae	Streptomyces
Streptomyces_SirexAA_E	Actinobacteria	Actinobacteridae	Actinomycetales	Streptomycineae	Streptomycetaceae	Streptomyces
Streptosporangium_roseum_DSM_43021	Actinobacteria	Actinobacteridae	Actinomycetales	Streptosporangineae	Streptosporangiaceae	Streptosporangium
Sulfobacillus_acidophilus_DSM_10332	Firmicutes	Clostridia	Clostridiales	ClostridialesFamily XVII Incertae Sedis	Sulfobacillus	Sulfobacillus_acidophilus_DSM_10332
Sulfobacillus_acidophilus_TPY	Firmicutes	Clostridia	Clostridiales	ClostridialesFamily XVII Incertae Sedis	Sulfobacillus	Sulfobacillus_acidophilus_TPY
Sulfuricurvum_kujiense_DSM_16994	Proteobacteria	Epsilonproteobacteria	Campylobacterales	Helicobacteraceae	Sulfuricurvum	Sulfuricurvum_kujiense_DSM_16994
Sulfurihydrogenibium_azorense_Az_Fu1	Aquificae	Aquificales	Hydrogenothermaceae	Sulfurihydrogenibium	Sulfurihydrogenibium_azorense_Az_Fu1
Sulfurihydrogenibium_YO3AOP1	Aquificae	Aquificales	Hydrogenothermaceae	Sulfurihydrogenibium	Sulfurihydrogenibium_YO3AOP1
Sulfurimonas_autotrophica_DSM_16294	Proteobacteria	Epsilonproteobacteria	Campylobacterales	Helicobacteraceae	Sulfurimonas	Sulfurimonas_autotrophica_DSM_16294
Sulfurimonas_denitrificans_DSM_1251	Proteobacteria	Epsilonproteobacteria	Campylobacterales	Helicobacteraceae	Sulfurimonas	Sulfurimonas_denitrificans_DSM_1251
Sulfurospirillum_deleyianum_DSM_6946	Proteobacteria	Epsilonproteobacteria	Campylobacterales	Campylobacteraceae	Sulfurospirillum	Sulfurospirillum_deleyianum_DSM_6946
Sulfurovum_NBC37_1	Proteobacteria	Epsilonproteobacteria	Sulfurovum	Sulfurovum_NBC37_1
Synechococcus_PCC_7002	Cyanobacteria	Chroococcales	Synechococcus	Synechococcus_PCC_7002
Synechocystis_PCC_6803	Cyanobacteria	Chroococcales	Synechocystis	Synechocystis_PCC_6803
Syntrophobacter_fumaroxidans_MPOB	Proteobacteria	Deltaproteobacteria	Syntrophobacterales	Syntrophobacteraceae	Syntrophobacter	Syntrophobacter_fumaroxidans_MPOB
Syntrophobotulus_glycolicus_DSM_8271	Firmicutes	Clostridia	Clostridiales	Peptococcaceae	Syntrophobotulus	Syntrophobotulus_glycolicus_DSM_8271
Syntrophomonas_wolfei_Goettingen	Firmicutes	Clostridia	Clostridiales	Syntrophomonadaceae	Syntrophomonas	Syntrophomonas_wolfei_Goettingen
Syntrophothermus_lipocalidus_DSM_12680	Firmicutes	Clostridia	Clostridiales	Syntrophomonadaceae	Syntrophothermus	Syntrophothermus_lipocalidus_DSM_12680
Syntrophus_aciditrophicus_SB	Proteobacteria	Deltaproteobacteria	Syntrophobacterales	Syntrophaceae	Syntrophus	Syntrophus_aciditrophicus_SB
Tannerella_forsythia_ATCC_43037	Bacteroidetes	Bacteroidia	Bacteroidales	Porphyromonadaceae	Tannerella	Tannerella_forsythia_ATCC_43037
Teredinibacter_turnerae_T7901	Proteobacteria	Gammaproteobacteria	Alteromonadales	Alteromonadales genera incertae sedis	Teredinibacter	Teredinibacter_turnerae_T7901
Terriglobus_saanensis_SP1PR4	Acidobacteria	Acidobacteriales	Acidobacteriaceae	Terriglobus	Terriglobus_saanensis_SP1PR4
Thermaerobacter_marianensis_DSM_12885	Firmicutes	Clostridia	Clostridiales	ClostridialesFamily XVII Incertae Sedis	Thermaerobacter	Thermaerobacter_marianensis_DSM_12885
Thermanaerovibrio_acidaminovorans_DSM_6589	Synergistetes	Synergistia	Synergistales	Synergistaceae	Thermanaerovibrio	Thermanaerovibrio_acidaminovorans_DSM_6589
Thermincola_potens_JR	Firmicutes	Clostridia	Clostridiales	Peptococcaceae	Thermincola	Thermincola_potens_JR
Thermoanaerobacter_brockii_finnii_Ako_1	Firmicutes	Clostridia	Thermoanaerobacterales	Thermoanaerobacteraceae	Thermoanaerobacter	Thermoanaerobacter_brockii_finnii_Ako_1
Thermoanaerobacter_italicus_Ab9	Firmicutes	Clostridia	Thermoanaerobacterales	Thermoanaerobacteraceae	Thermoanaerobacter	Thermoanaerobacter_italicus_Ab9
Thermoanaerobacter_mathranii_A3	Firmicutes	Clostridia	Thermoanaerobacterales	Thermoanaerobacteraceae	Thermoanaerobacter	Thermoanaerobacter_mathranii_A3
Thermoanaerobacter_pseudethanolicus_ATCC_33223	Firmicutes	Clostridia	Thermoanaerobacterales	Thermoanaerobacteraceae	Thermoanaerobacter	Thermoanaerobacter_pseudethanolicus_ATCC_33223
Thermoanaerobacter_wiegelii_Rt8_B1	Firmicutes	Clostridia	Thermoanaerobacterales	Thermoanaerobacteraceae	Thermoanaerobacter	Thermoanaerobacter_wiegelii_Rt8_B1
Thermoanaerobacter_X513	Firmicutes	Clostridia	Thermoanaerobacterales	Thermoanaerobacteraceae	Thermoanaerobacter	Thermoanaerobacter_X513
Thermoanaerobacter_X514	Firmicutes	Clostridia	Thermoanaerobacterales	Thermoanaerobacteraceae	Thermoanaerobacter	Thermoanaerobacter_X514
Thermoanaerobacterium_thermosaccharolyticum_DSM_571	Firmicutes	Clostridia	Thermoanaerobacterales	Thermoanaerobacterales Family III Incertae Sedis	Thermoanaerobacterium	Thermoanaerobacterium_thermosaccharolyticum_DSM_571
Thermoanaerobacterium_xylanolyticum_LX_11	Firmicutes	Clostridia	Thermoanaerobacterales	Thermoanaerobacterales Family III Incertae Sedis	Thermoanaerobacterium	Thermoanaerobacterium_xylanolyticum_LX_11
Thermobaculum_terrenum_ATCC_BAA_798	Thermobaculum	Thermobaculum_terrenum_ATCC_BAA_798
Thermobifida_fusca_YX	Actinobacteria	Actinobacteridae	Actinomycetales	Streptosporangineae	Nocardiopsaceae	Thermobifida
Thermobispora_bispora_DSM_43833	Actinobacteria	Actinobacteridae	Actinomycetales	Pseudonocardineae	Pseudonocardiaceae	Thermobispora
Thermocrinis_albus_DSM_14484	Aquificae	Aquificales	Aquificaceae	Thermocrinis	Thermocrinis_albus_DSM_14484
Thermodesulfatator_indicus_DSM_15286	Thermodesulfobacteria	Thermodesulfobacteriales	Thermodesulfobacteriaceae	Thermodesulfatator	Thermodesulfatator_indicus_DSM_15286
Thermodesulfobacterium_OPB45	Thermodesulfobacteria	Thermodesulfobacteriales	Thermodesulfobacteriaceae	Thermodesulfobacterium	Thermodesulfobacterium_OPB45
Thermodesulfobium_narugense_DSM_14796	Firmicutes	Clostridia	Thermoanaerobacterales	Thermodesulfobiaceae	Thermodesulfobium	Thermodesulfobium_narugense_DSM_14796
Thermodesulfovibrio_yellowstonii_DSM_11347	Nitrospirae	Nitrospirales	Nitrospiraceae	Thermodesulfovibrio	Thermodesulfovibrio_yellowstonii_DSM_11347
Thermomonospora_curvata_DSM_43183	Actinobacteria	Actinobacteridae	Actinomycetales	Streptosporangineae	Thermomonosporaceae	Thermomonospora
Thermoproteus_neutrophilus_V24Sta	Crenarchaeota	Thermoprotei	Thermoproteales	Thermoproteaceae	Thermoproteus	Thermoproteus_neutrophilus_V24Sta
Thermoproteus_tenax_Kra_1	Crenarchaeota	Thermoprotei	Thermoproteales	Thermoproteaceae	Thermoproteus	Thermoproteus_tenax_Kra_1
Thermosipho_africanus_TCF52B	Thermotogae	Thermotogales	Thermotogaceae	Thermosipho	Thermosipho_africanus_TCF52B
Thermosipho_melanesiensis_BI429	Thermotogae	Thermotogales	Thermotogaceae	Thermosipho	Thermosipho_melanesiensis_BI429
Thermotoga_lettingae_TMO	Thermotogae	Thermotogales	Thermotogaceae	Thermotoga	Thermotoga_lettingae_TMO
Thermotoga_maritima_MSB8	Thermotogae	Thermotogales	Thermotogaceae	Thermotoga	Thermotoga_maritima_MSB8
Thermotoga_naphthophila_RKU_10	Thermotogae	Thermotogales	Thermotogaceae	Thermotoga	Thermotoga_naphthophila_RKU_10
Thermotoga_neapolitana_DSM_4359	Thermotogae	Thermotogales	Thermotogaceae	Thermotoga	Thermotoga_neapolitana_DSM_4359
Thermotoga_petrophila_RKU_1	Thermotogae	Thermotogales	Thermotogaceae	Thermotoga	Thermotoga_petrophila_RKU_1
Thermotoga_RQ2	Thermotogae	Thermotogales	Thermotogaceae	Thermotoga	Thermotoga_RQ2
Thermotoga_thermarum_DSM_5069	Thermotogae	Thermotogales	Thermotogaceae	Thermotoga	Thermotoga_thermarum_DSM_5069
Thermovibrio_ammonificans_HB_1	Aquificae	Aquificales	Desulfurobacteriaceae	Thermovibrio	Thermovibrio_ammonificans_HB_1
Thermovirga_lienii_DSM_17291	Synergistetes	Synergistia	Synergistales	Synergistaceae	Thermovirga	Thermovirga_lienii_DSM_17291
Thermus_scotoductus_SA_01	Deinococcus-Thermus	Deinococci	Thermales	Thermaceae	Thermus	Thermus_scotoductus_SA_01
Thermus_thermophilus_HB27	Deinococcus-Thermus	Deinococci	Thermales	Thermaceae	Thermus	Thermus_thermophilus_HB27
Thermus_thermophilus_HB8	Deinococcus-Thermus	Deinococci	Thermales	Thermaceae	Thermus	Thermus_thermophilus_HB8
Thioalkalimicrobium_cyclicum_ALM1	Proteobacteria	Gammaproteobacteria	Thiotrichales	Piscirickettsiaceae	Thioalkalimicrobium	Thioalkalimicrobium_cyclicum_ALM1
Thioalkalivibrio_K90mix	Proteobacteria	Gammaproteobacteria	Chromatiales	Ectothiorhodospiraceae	Thioalkalivibrio	Thioalkalivibrio_K90mix
Thioalkalivibrio_sulfidophilus_HL_EbGr7	Proteobacteria	Gammaproteobacteria	Chromatiales	Ectothiorhodospiraceae	Thioalkalivibrio	Thioalkalivibrio_sulfidophilus_HL_EbGr7
Thiobacillus_denitrificans_ATCC_25259	Proteobacteria	Betaproteobacteria	Hydrogenophilales	Hydrogenophilaceae	Thiobacillus	Thiobacillus_denitrificans_ATCC_25259
Thiomicrospira_crunogena_XCL_2	Proteobacteria	Gammaproteobacteria	Thiotrichales	Piscirickettsiaceae	Thiomicrospira	Thiomicrospira_crunogena_XCL_2
Tolumonas_auensis_DSM_9187	Proteobacteria	Gammaproteobacteria	Aeromonadales	Aeromonadaceae	Tolumonas	Tolumonas_auensis_DSM_9187
Trichodesmium_erythraeum_IMS101	Cyanobacteria	Oscillatoriales	Trichodesmium	Trichodesmium_erythraeum_IMS101
Tsukamurella_paurometabola_DSM_20162	Actinobacteria	Actinobacteridae	Actinomycetales	Corynebacterineae	Tsukamurellaceae	Tsukamurella
uncultured_Termite_group_1_bacterium_phylotype_Rs_D17	Elusimicrobia	environmental samples	uncultured_Termite_group_1_bacterium_phylotype_Rs_D17
Variovorax_paradoxus_S110	Proteobacteria	Betaproteobacteria	Burkholderiales	Comamonadaceae	Variovorax	Variovorax_paradoxus_S110
Veillonella_parvula_DSM_2008	Firmicutes	Negativicutes	Selenomonadales	Veillonellaceae	Veillonella	Veillonella_parvula_DSM_2008
Verrucosispora_maris_AB_18_032	Actinobacteria	Actinobacteridae	Actinomycetales	Micromonosporineae	Micromonosporaceae	Verrucosispora
Weeksella_virosa_DSM_16922	Bacteroidetes	Flavobacteriia	Flavobacteriales	Flavobacteriaceae	Weeksella	Weeksella_virosa_DSM_16922
Wolinella_succinogenes_DSM_1740	Proteobacteria	Epsilonproteobacteria	Campylobacterales	Helicobacteraceae	Wolinella	Wolinella_succinogenes_DSM_1740
Xanthobacter_autotrophicus_Py2	Proteobacteria	Alphaproteobacteria	Rhizobiales	Xanthobacteraceae	Xanthobacter	Xanthobacter_autotrophicus_Py2
Xanthomonas_albilineans_GPE_PC73	Proteobacteria	Gammaproteobacteria	Xanthomonadales	Xanthomonadaceae	Xanthomonas	Xanthomonas_albilineans_GPE_PC73
Xanthomonas_axonopodis_citri_306	Proteobacteria	Gammaproteobacteria	Xanthomonadales	Xanthomonadaceae	Xanthomonas	Xanthomonas_axonopodis_citri_306
Xanthomonas_axonopodis_citrumelo_F1	Proteobacteria	Gammaproteobacteria	Xanthomonadales	Xanthomonadaceae	Xanthomonas	Xanthomonas_axonopodis_citrumelo_F1
Xanthomonas_campestris_8004	Proteobacteria	Gammaproteobacteria	Xanthomonadales	Xanthomonadaceae	Xanthomonas	Xanthomonas_campestris_8004
Xanthomonas_campestris_ATCC_33913	Proteobacteria	Gammaproteobacteria	Xanthomonadales	Xanthomonadaceae	Xanthomonas	Xanthomonas_campestris_ATCC_33913
Xanthomonas_campestris_B100	Proteobacteria	Gammaproteobacteria	Xanthomonadales	Xanthomonadaceae	Xanthomonas	Xanthomonas_campestris_B100
Xanthomonas_campestris_vesicatoria_85_10	Proteobacteria	Gammaproteobacteria	Xanthomonadales	Xanthomonadaceae	Xanthomonas	Xanthomonas_campestris_vesicatoria_85_10
Xanthomonas_oryzae_KACC10331	Proteobacteria	Gammaproteobacteria	Xanthomonadales	Xanthomonadaceae	Xanthomonas	Xanthomonas_oryzae_KACC10331
Xanthomonas_oryzae_MAFF_311018	Proteobacteria	Gammaproteobacteria	Xanthomonadales	Xanthomonadaceae	Xanthomonas	Xanthomonas_oryzae_MAFF_311018
Xanthomonas_oryzae_PXO99A	Proteobacteria	Gammaproteobacteria	Xanthomonadales	Xanthomonadaceae	Xanthomonas	Xanthomonas_oryzae_PXO99A
Xenorhabdus_bovienii_SS_2004	Proteobacteria	Gammaproteobacteria	Enterobacteriales	Enterobacteriaceae	Xenorhabdus	Xenorhabdus_bovienii_SS_2004
Xylanimonas_cellulosilytica_DSM_15894	Actinobacteria	Actinobacteridae	Actinomycetales	Micrococcineae	Promicromonosporaceae	Xylanimonas
Xylella_fastidiosa_9a5c	Proteobacteria	Gammaproteobacteria	Xanthomonadales	Xanthomonadaceae	Xylella	Xylella_fastidiosa_9a5c
Xylella_fastidiosa_M12	Proteobacteria	Gammaproteobacteria	Xanthomonadales	Xanthomonadaceae	Xylella	Xylella_fastidiosa_M12
Xylella_fastidiosa_M23	Proteobacteria	Gammaproteobacteria	Xanthomonadales	Xanthomonadaceae	Xylella	Xylella_fastidiosa_M23
Xylella_fastidiosa_Temecula1	Proteobacteria	Gammaproteobacteria	Xanthomonadales	Xanthomonadaceae	Xylella	Xylella_fastidiosa_Temecula1
Yersinia_enterocolitica_8081	Proteobacteria	Gammaproteobacteria	Enterobacteriales	Enterobacteriaceae	Yersinia	Yersinia_enterocolitica_8081
Yersinia_enterocolitica_palearctica_105_5R_r_	Proteobacteria	Gammaproteobacteria	Enterobacteriales	Enterobacteriaceae	Yersinia	Yersinia_enterocolitica_palearctica_105_5R_r_
Yersinia_pestis_Angola	Proteobacteria	Gammaproteobacteria	Enterobacteriales	Enterobacteriaceae	Yersinia	Yersinia_pestis_Angola
Yersinia_pestis_Antiqua	Proteobacteria	Gammaproteobacteria	Enterobacteriales	Enterobacteriaceae	Yersinia	Yersinia_pestis_Antiqua
Yersinia_pestis_biovar_Microtus_91001	Proteobacteria	Gammaproteobacteria	Enterobacteriales	Enterobacteriaceae	Yersinia	Yersinia_pestis_biovar_Microtus_91001
Yersinia_pestis_CO92	Proteobacteria	Gammaproteobacteria	Enterobacteriales	Enterobacteriaceae	Yersinia	Yersinia_pestis_CO92
Yersinia_pestis_KIM_10	Proteobacteria	Gammaproteobacteria	Enterobacteriales	Enterobacteriaceae	Yersinia	Yersinia_pestis_KIM_10
Yersinia_pestis_Nepal516	Proteobacteria	Gammaproteobacteria	Enterobacteriales	Enterobacteriaceae	Yersinia	Yersinia_pestis_Nepal516
Yersinia_pestis_Pestoides_F	Proteobacteria	Gammaproteobacteria	Enterobacteriales	Enterobacteriaceae	Yersinia	Yersinia_pestis_Pestoides_F
Yersinia_pestis_Z176003	Proteobacteria	Gammaproteobacteria	Enterobacteriales	Enterobacteriaceae	Yersinia	Yersinia_pestis_Z176003
Yersinia_pseudotuberculosis_IP_31758	Proteobacteria	Gammaproteobacteria	Enterobacteriales	Enterobacteriaceae	Yersinia	Yersinia_pseudotuberculosis_IP_31758
Yersinia_pseudotuberculosis_IP_32953	Proteobacteria	Gammaproteobacteria	Enterobacteriales	Enterobacteriaceae	Yersinia	Yersinia_pseudotuberculosis_IP_32953
Yersinia_pseudotuberculosis_PB1_	Proteobacteria	Gammaproteobacteria	Enterobacteriales	Enterobacteriaceae	Yersinia	Yersinia_pseudotuberculosis_PB1_
Yersinia_pseudotuberculosis_YPIII	Proteobacteria	Gammaproteobacteria	Enterobacteriales	Enterobacteriaceae	Yersinia	Yersinia_pseudotuberculosis_YPIII
Zobellia_galactanivorans	Bacteroidetes	Flavobacteriia	Flavobacteriales	Flavobacteriaceae	Zobellia	Zobellia_galactanivorans
Zunongwangia_profunda_SM_A87	Bacteroidetes	Flavobacteriia	Flavobacteriales	Flavobacteriaceae	Zunongwangia	Zunongwangia_profunda_SM_A87
