# Supplementary material for: Phylogenetic and amino acid conservation analyses of bacterial l-aspartate-α-decarboxylase and of its zymogen-maturation protein reveal a putative interaction domain
Source: BMC Res Notes. 2015 Aug 15;8:354. doi: 10.1186/s13104-015-1314-6 (PMC4537548; doi:10.1186/s13104-015-1314-6)
Supplement: Additional file 2: — Dataset S2. PanM list. [file 13104_2015_1314_MOESM2_ESM.xls]

## Sheet: PanM
	Dataset S2. Sequenced bacteria that contain homologues to the Salmonella enterica panM gene.
Organism	Phylum	Class	Order	Family	Genus	Species
Citrobacter_koseri_ATCC_BAA_895	Proteobacteria	Gammaproteobacteria	Enterobacteriales	Enterobacteriaceae	Citrobacter	Citrobacter_koseri_ATCC_BAA_895
Citrobacter_rodentium_ICC168	Proteobacteria	Gammaproteobacteria	Enterobacteriales	Enterobacteriaceae	Citrobacter	Citrobacter_rodentium_ICC168
Cronobacter_sakazakii_ATCC_BAA_894	Proteobacteria	Gammaproteobacteria	Enterobacteriales	Enterobacteriaceae	Cronobacter	Cronobacter_sakazakii_ATCC_BAA_894
Cronobacter_turicensis_z3032	Proteobacteria	Gammaproteobacteria	Enterobacteriales	Enterobacteriaceae	Cronobacter	Cronobacter_turicensis_z3032
Dickeya_dadantii_3937	Proteobacteria	Gammaproteobacteria	Enterobacteriales	Enterobacteriaceae	Dickeya	Dickeya_dadantii_3937
Dickeya_dadantii_Ech586	Proteobacteria	Gammaproteobacteria	Enterobacteriales	Enterobacteriaceae	Dickeya	Dickeya_dadantii_Ech586
Dickeya_dadantii_Ech703	Proteobacteria	Gammaproteobacteria	Enterobacteriales	Enterobacteriaceae	Dickeya	Dickeya_dadantii_Ech703
Dickeya_zeae_Ech1591	Proteobacteria	Gammaproteobacteria	Enterobacteriales	Enterobacteriaceae	Dickeya	Dickeya_zeae_Ech1591
Edwardsiella_ictaluri_93_146	Proteobacteria	Gammaproteobacteria	Enterobacteriales	Enterobacteriaceae	Edwardsiella	Edwardsiella_ictaluri_93_146
Edwardsiella_tarda_EIB202	Proteobacteria	Gammaproteobacteria	Enterobacteriales	Enterobacteriaceae	Edwardsiella	Edwardsiella_tarda_EIB202
Enterobacter_638	Proteobacteria	Gammaproteobacteria	Enterobacteriales	Enterobacteriaceae	Enterobacter	Enterobacter_638
Enterobacter_aerogenes_KCTC_2190	Proteobacteria	Gammaproteobacteria	Enterobacteriales	Enterobacteriaceae	Enterobacter	Enterobacter_aerogenes_KCTC_2190
Enterobacter_asburiae_LF7a	Proteobacteria	Gammaproteobacteria	Enterobacteriales	Enterobacteriaceae	Enterobacter	Enterobacter cloacae complex
Enterobacter_cloacae_ATCC_13047	Proteobacteria	Gammaproteobacteria	Enterobacteriales	Enterobacteriaceae	Enterobacter	Enterobacter cloacae complex
Enterobacter_cloacae_EcWSU1	Proteobacteria	Gammaproteobacteria	Enterobacteriales	Enterobacteriaceae	Enterobacter	Enterobacter cloacae complex
Enterobacter_cloacae_SCF1	Proteobacteria	Gammaproteobacteria	Enterobacteriales	Enterobacteriaceae	Enterobacter	Enterobacter cloacae complex
Erwinia_amylovora_ATCC_49946	Proteobacteria	Gammaproteobacteria	Enterobacteriales	Enterobacteriaceae	Erwinia	Erwinia_amylovora_ATCC_49946
Erwinia_amylovora_CFBP1430	Proteobacteria	Gammaproteobacteria	Enterobacteriales	Enterobacteriaceae	Erwinia	Erwinia_amylovora_CFBP1430
Erwinia_billingiae_Eb661	Proteobacteria	Gammaproteobacteria	Enterobacteriales	Enterobacteriaceae	Erwinia	Erwinia_billingiae_Eb661
Erwinia_pyrifoliae_Ep1_96	Proteobacteria	Gammaproteobacteria	Enterobacteriales	Enterobacteriaceae	Erwinia	Erwinia_pyrifoliae_Ep1_96
Erwinia_tasmaniensis_Et1_99	Proteobacteria	Gammaproteobacteria	Enterobacteriales	Enterobacteriaceae	Erwinia	Erwinia_tasmaniensis_Et1_99
Escherichia_coli__BL21_Gold_DE3_pLysS_AG_	Proteobacteria	Gammaproteobacteria	Enterobacteriales	Enterobacteriaceae	Escherichia	Escherichia_coli__BL21_Gold_DE3_pLysS_AG_
Escherichia_coli_536	Proteobacteria	Gammaproteobacteria	Enterobacteriales	Enterobacteriaceae	Escherichia	Escherichia_coli_536
Escherichia_coli_55989	Proteobacteria	Gammaproteobacteria	Enterobacteriales	Enterobacteriaceae	Escherichia	Escherichia_coli_55989
Escherichia_coli_APEC_O1	Proteobacteria	Gammaproteobacteria	Enterobacteriales	Enterobacteriaceae	Escherichia	Escherichia_coli_APEC_O1
Escherichia_coli_ATCC_8739	Proteobacteria	Gammaproteobacteria	Enterobacteriales	Enterobacteriaceae	Escherichia	Escherichia_coli_ATCC_8739
Escherichia_coli_B_REL606	Proteobacteria	Gammaproteobacteria	Enterobacteriales	Enterobacteriaceae	Escherichia	Escherichia_coli_B_REL606
Escherichia_coli_BW2952	Proteobacteria	Gammaproteobacteria	Enterobacteriales	Enterobacteriaceae	Escherichia	Escherichia_coli_BW2952
Escherichia_coli_CFT073	Proteobacteria	Gammaproteobacteria	Enterobacteriales	Enterobacteriaceae	Escherichia	Escherichia_coli_CFT073
Escherichia_coli_E24377A	Proteobacteria	Gammaproteobacteria	Enterobacteriales	Enterobacteriaceae	Escherichia	Escherichia_coli_E24377A
Escherichia_coli_ED1a	Proteobacteria	Gammaproteobacteria	Enterobacteriales	Enterobacteriaceae	Escherichia	Escherichia_coli_ED1a
Escherichia_coli_HS	Proteobacteria	Gammaproteobacteria	Enterobacteriales	Enterobacteriaceae	Escherichia	Escherichia_coli_HS
Escherichia_coli_IAI1	Proteobacteria	Gammaproteobacteria	Enterobacteriales	Enterobacteriaceae	Escherichia	Escherichia_coli_IAI1
Escherichia_coli_IAI39	Proteobacteria	Gammaproteobacteria	Enterobacteriales	Enterobacteriaceae	Escherichia	Escherichia_coli_IAI39
Escherichia_coli_K_12_substr__DH10B	Proteobacteria	Gammaproteobacteria	Enterobacteriales	Enterobacteriaceae	Escherichia	Escherichia_coli_K_12_substr__DH10B
Escherichia_coli_K_12_substr__MG1655	Proteobacteria	Gammaproteobacteria	Enterobacteriales	Enterobacteriaceae	Escherichia	Escherichia_coli_K_12_substr__MG1655
Escherichia_coli_KO11FL	Proteobacteria	Gammaproteobacteria	Enterobacteriales	Enterobacteriaceae	Escherichia	Escherichia_coli_KO11FL
Escherichia_coli_O103_H2_12009	Proteobacteria	Gammaproteobacteria	Enterobacteriales	Enterobacteriaceae	Escherichia	Escherichia_coli_O103_H2_12009
Escherichia_coli_O111_H__11128	Proteobacteria	Gammaproteobacteria	Enterobacteriales	Enterobacteriaceae	Escherichia	Escherichia_coli_O111_H__11128
Escherichia_coli_O127_H6_E2348_69	Proteobacteria	Gammaproteobacteria	Enterobacteriales	Enterobacteriaceae	Escherichia	Escherichia_coli_O127_H6_E2348_69
Escherichia_coli_O157_H7_EC4115	Proteobacteria	Gammaproteobacteria	Enterobacteriales	Enterobacteriaceae	Escherichia	Escherichia_coli_O157_H7_EC4115
Escherichia_coli_O157_H7_EDL933	Proteobacteria	Gammaproteobacteria	Enterobacteriales	Enterobacteriaceae	Escherichia	Escherichia_coli_O157_H7_EDL933
Escherichia_coli_O157_H7_Sakai	Proteobacteria	Gammaproteobacteria	Enterobacteriales	Enterobacteriaceae	Escherichia	Escherichia_coli_O157_H7_Sakai
Escherichia_coli_O157_H7_TW14359	Proteobacteria	Gammaproteobacteria	Enterobacteriales	Enterobacteriaceae	Escherichia	Escherichia_coli_O157_H7_TW14359
Escherichia_coli_O26_H11_11368	Proteobacteria	Gammaproteobacteria	Enterobacteriales	Enterobacteriaceae	Escherichia	Escherichia_coli_O26_H11_11368
Escherichia_coli_O55_H7_CB9615	Proteobacteria	Gammaproteobacteria	Enterobacteriales	Enterobacteriaceae	Escherichia	Escherichia_coli_O55_H7_CB9615
Escherichia_coli_S88	Proteobacteria	Gammaproteobacteria	Enterobacteriales	Enterobacteriaceae	Escherichia	Escherichia_coli_S88
Escherichia_coli_SE11	Proteobacteria	Gammaproteobacteria	Enterobacteriales	Enterobacteriaceae	Escherichia	Escherichia_coli_SE11
Escherichia_coli_SMS_3_5	Proteobacteria	Gammaproteobacteria	Enterobacteriales	Enterobacteriaceae	Escherichia	Escherichia_coli_SMS_3_5
Escherichia_coli_UMN026	Proteobacteria	Gammaproteobacteria	Enterobacteriales	Enterobacteriaceae	Escherichia	Escherichia_coli_UMN026
Escherichia_coli_UTI89	Proteobacteria	Gammaproteobacteria	Enterobacteriales	Enterobacteriaceae	Escherichia	Escherichia_coli_UTI89
Escherichia_fergusonii_ATCC_35469	Proteobacteria	Gammaproteobacteria	Enterobacteriales	Enterobacteriaceae	Escherichia	Escherichia_fergusonii_ATCC_35469
Klebsiella_oxytoca_KCTC_1686	Proteobacteria	Gammaproteobacteria	Enterobacteriales	Enterobacteriaceae	Klebsiella	Klebsiella_oxytoca_KCTC_1686
Klebsiella_pneumoniae_342	Proteobacteria	Gammaproteobacteria	Enterobacteriales	Enterobacteriaceae	Klebsiella	Klebsiella_pneumoniae_342
Klebsiella_pneumoniae_HS11286	Proteobacteria	Gammaproteobacteria	Enterobacteriales	Enterobacteriaceae	Klebsiella	Klebsiella_pneumoniae_HS11286
Klebsiella_pneumoniae_MGH_78578	Proteobacteria	Gammaproteobacteria	Enterobacteriales	Enterobacteriaceae	Klebsiella	Klebsiella_pneumoniae_MGH_78578
Klebsiella_pneumoniae_NTUH_K2044	Proteobacteria	Gammaproteobacteria	Enterobacteriales	Enterobacteriaceae	Klebsiella	Klebsiella_pneumoniae_NTUH_K2044
Klebsiella_variicola_At_22	Proteobacteria	Gammaproteobacteria	Enterobacteriales	Enterobacteriaceae	Klebsiella	Klebsiella_variicola_At_22
Pantoea_ananatis	Proteobacteria	Gammaproteobacteria	Enterobacteriales	Enterobacteriaceae	Pantoea	Pantoea_ananatis
Pantoea_ananatis_LMG_20103	Proteobacteria	Gammaproteobacteria	Enterobacteriales	Enterobacteriaceae	Pantoea	Pantoea_ananatis_LMG_20103
Pantoea_At_9b	Proteobacteria	Gammaproteobacteria	Enterobacteriales	Enterobacteriaceae	Pantoea	Pantoea_At_9b
Pantoea_vagans_C9_1	Proteobacteria	Gammaproteobacteria	Enterobacteriales	Enterobacteriaceae	Pantoea	Pantoea_vagans_C9_1
Pectobacterium_atrosepticum_SCRI1043	Proteobacteria	Gammaproteobacteria	Enterobacteriales	Enterobacteriaceae	Pectobacterium	Pectobacterium_atrosepticum_SCRI1043
Pectobacterium_carotovorum_PC1	Proteobacteria	Gammaproteobacteria	Enterobacteriales	Enterobacteriaceae	Pectobacterium	Pectobacterium_carotovorum_PC1
Pectobacterium_wasabiae_WPP163	Proteobacteria	Gammaproteobacteria	Enterobacteriales	Enterobacteriaceae	Pectobacterium	Pectobacterium_wasabiae_WPP163
Photorhabdus_asymbiotica_ATCC_43949	Proteobacteria	Gammaproteobacteria	Enterobacteriales	Enterobacteriaceae	Photorhabdus	Photorhabdus_asymbiotica_ATCC_43949
Photorhabdus_luminescens_laumondii_TTO1	Proteobacteria	Gammaproteobacteria	Enterobacteriales	Enterobacteriaceae	Photorhabdus	Photorhabdus_luminescens_laumondii_TTO1
Proteus_mirabilis_HI4320	Proteobacteria	Gammaproteobacteria	Enterobacteriales	Enterobacteriaceae	Proteus	Proteus_mirabilis_HI4320
Pseudomonas_aeruginosa_LESB58	Proteobacteria	Gammaproteobacteria	Pseudomonadales	Pseudomonadaceae	Pseudomonas	Pseudomonas_aeruginosa_LESB58
Pseudomonas_aeruginosa_PA7	Proteobacteria	Gammaproteobacteria	Pseudomonadales	Pseudomonadaceae	Pseudomonas	Pseudomonas_aeruginosa_PA7
Pseudomonas_aeruginosa_PAO1	Proteobacteria	Gammaproteobacteria	Pseudomonadales	Pseudomonadaceae	Pseudomonas	Pseudomonas_aeruginosa_PAO1
Pseudomonas_aeruginosa_UCBPP_PA14	Proteobacteria	Gammaproteobacteria	Pseudomonadales	Pseudomonadaceae	Pseudomonas	Pseudomonas_aeruginosa_UCBPP_PA14
Pseudomonas_brassicacearum_NFM421	Proteobacteria	Gammaproteobacteria	Pseudomonadales	Pseudomonadaceae	Pseudomonas	Pseudomonas_brassicacearum_NFM421
Pseudomonas_fluorescens_F113	Proteobacteria	Gammaproteobacteria	Pseudomonadales	Pseudomonadaceae	Pseudomonas	Pseudomonas_fluorescens_F113
Pseudomonas_stutzeri_A1501	Proteobacteria	Gammaproteobacteria	Pseudomonadales	Pseudomonadaceae	Pseudomonas	Pseudomonas_stutzeri_A1501
Pseudomonas_stutzeri_ATCC_17588___LMG_11199	Proteobacteria	Gammaproteobacteria	Pseudomonadales	Pseudomonadaceae	Pseudomonas	Pseudomonas_stutzeri_ATCC_17588___LMG_11199
Psychromonas_ingrahamii_37	Proteobacteria	Gammaproteobacteria	Alteromonadales	Psychromonadaceae	Psychromonas	Psychromonas_ingrahamii_37
Rahnella_Y9602	Proteobacteria	Gammaproteobacteria	Enterobacteriales	Enterobacteriaceae	Rahnella	Rahnella_Y9602
Salmonella_bongori_NCTC_12419	Proteobacteria	Gammaproteobacteria	Enterobacteriales	Enterobacteriaceae	Salmonella	Salmonella_bongori_NCTC_12419
Salmonella_enterica_arizonae_serovar_62_z4_z23__RSK2980	Proteobacteria	Gammaproteobacteria	Enterobacteriales	Enterobacteriaceae	Salmonella	Salmonella enterica subsp arizonaeserovar 62:z4,z23:--
Salmonella_enterica_serovar_Agona_SL483	Proteobacteria	Gammaproteobacteria	Enterobacteriales	Enterobacteriaceae	Salmonella	Salmonella enterica subsp entericaserovar Agona
Salmonella_enterica_serovar_Choleraesuis_SC_B67	Proteobacteria	Gammaproteobacteria	Enterobacteriales	Enterobacteriaceae	Salmonella	Salmonella enterica subsp entericaserovar Choleraesuis
Salmonella_enterica_serovar_Dublin_CT_02021853	Proteobacteria	Gammaproteobacteria	Enterobacteriales	Enterobacteriaceae	Salmonella	Salmonella enterica subsp entericaserovar Dublin
Salmonella_enterica_serovar_Enteritidis_P125109	Proteobacteria	Gammaproteobacteria	Enterobacteriales	Enterobacteriaceae	Salmonella	Salmonella enterica subsp entericaserovar Enteritidis
Salmonella_enterica_serovar_Gallinarum_287_91	Proteobacteria	Gammaproteobacteria	Enterobacteriales	Enterobacteriaceae	Salmonella	Salmonella enterica subsp entericaserovar Gallinarum
Salmonella_enterica_serovar_Gallinarum_pullorum_RKS5078	Proteobacteria	Gammaproteobacteria	Enterobacteriales	Enterobacteriaceae	Salmonella	Salmonella_enterica_serovar_Gallinarum_pullorum_RKS5078
Salmonella_enterica_serovar_Heidelberg_SL476	Proteobacteria	Gammaproteobacteria	Enterobacteriales	Enterobacteriaceae	Salmonella	Salmonella enterica subsp entericaserovar Heidelberg
Salmonella_enterica_serovar_Newport_SL254	Proteobacteria	Gammaproteobacteria	Enterobacteriales	Enterobacteriaceae	Salmonella	Salmonella enterica subsp entericaserovar Newport
Salmonella_enterica_serovar_Paratyphi_A_AKU_12601	Proteobacteria	Gammaproteobacteria	Enterobacteriales	Enterobacteriaceae	Salmonella	Salmonella_enterica_serovar_Paratyphi_A_AKU_12601
Salmonella_enterica_serovar_Paratyphi_A_ATCC_9150	Proteobacteria	Gammaproteobacteria	Enterobacteriales	Enterobacteriaceae	Salmonella	Salmonella_enterica_serovar_Paratyphi_A_ATCC_9150
Salmonella_enterica_serovar_Paratyphi_B_SPB7	Proteobacteria	Gammaproteobacteria	Enterobacteriales	Enterobacteriaceae	Salmonella	Salmonella enterica subsp entericaserovar Paratyphi B
Salmonella_enterica_serovar_Paratyphi_C_RKS4594	Proteobacteria	Gammaproteobacteria	Enterobacteriales	Enterobacteriaceae	Salmonella	Salmonella enterica subsp entericaserovar Paratyphi C
Salmonella_enterica_serovar_Schwarzengrund_CVM19633	Proteobacteria	Gammaproteobacteria	Enterobacteriales	Enterobacteriaceae	Salmonella	Salmonella_enterica_serovar_Schwarzengrund_CVM19633
Salmonella_enterica_serovar_Typhi_CT18	Proteobacteria	Gammaproteobacteria	Enterobacteriales	Enterobacteriaceae	Salmonella	Salmonella enterica subsp entericaserovar Typhi
Salmonella_enterica_serovar_Typhi_P_stx_12	Proteobacteria	Gammaproteobacteria	Enterobacteriales	Enterobacteriaceae	Salmonella	Salmonella_enterica_serovar_Typhi_P_stx_12
Salmonella_enterica_serovar_Typhi_Ty2	Proteobacteria	Gammaproteobacteria	Enterobacteriales	Enterobacteriaceae	Salmonella	Salmonella enterica subsp entericaserovar Typhi
Salmonella_enterica_serovar_Typhimurium	Proteobacteria	Gammaproteobacteria	Enterobacteriales	Enterobacteriaceae	Salmonella	Salmonella enterica subsp entericaserovar Typhimurium
Salmonella_enterica_serovar_Typhimurium_14028S	Proteobacteria	Gammaproteobacteria	Enterobacteriales	Enterobacteriaceae	Salmonella	Salmonella enterica subsp entericaserovar Typhimurium
Salmonella_enterica_serovar_Typhimurium_LT2	Proteobacteria	Gammaproteobacteria	Enterobacteriales	Enterobacteriaceae	Salmonella	Salmonella enterica subsp entericaserovar Typhimurium
Salmonella_enterica_serovar_Typhimurium_SL1344	Proteobacteria	Gammaproteobacteria	Enterobacteriales	Enterobacteriaceae	Salmonella	Salmonella enterica subsp entericaserovar Typhimurium
Salmonella_enterica_serovar_Typhimurium_ST4_74	Proteobacteria	Gammaproteobacteria	Enterobacteriales	Enterobacteriaceae	Salmonella	Salmonella enterica subsp entericaserovar Typhimurium
Salmonella_enterica_serovar_Typhimurium_T000240	Proteobacteria	Gammaproteobacteria	Enterobacteriales	Enterobacteriaceae	Salmonella	Salmonella enterica subsp entericaserovar Typhimurium
Salmonella_enterica_serovar_Typhimurium_UK_1	Proteobacteria	Gammaproteobacteria	Enterobacteriales	Enterobacteriaceae	Salmonella	Salmonella_enterica_serovar_Typhimurium_UK_1
Serratia_AS12	Proteobacteria	Gammaproteobacteria	Enterobacteriales	Enterobacteriaceae	Serratia	Serratia_AS12
Serratia_AS9	Proteobacteria	Gammaproteobacteria	Enterobacteriales	Enterobacteriaceae	Serratia	Serratia_AS9
Serratia_proteamaculans_568	Proteobacteria	Gammaproteobacteria	Enterobacteriales	Enterobacteriaceae	Serratia	Serratia_proteamaculans_568
Shigella_boydii_CDC_3083_94	Proteobacteria	Gammaproteobacteria	Enterobacteriales	Enterobacteriaceae	Shigella	Shigella_boydii_CDC_3083_94
Shigella_boydii_Sb227	Proteobacteria	Gammaproteobacteria	Enterobacteriales	Enterobacteriaceae	Shigella	Shigella_boydii_Sb227
Shigella_dysenteriae_Sd197	Proteobacteria	Gammaproteobacteria	Enterobacteriales	Enterobacteriaceae	Shigella	Shigella_dysenteriae_Sd197
Shigella_flexneri_2a_2457T	Proteobacteria	Gammaproteobacteria	Enterobacteriales	Enterobacteriaceae	Shigella	Shigella_flexneri_2a_2457T
Shigella_flexneri_2a_301	Proteobacteria	Gammaproteobacteria	Enterobacteriales	Enterobacteriaceae	Shigella	Shigella_flexneri_2a_301
Shigella_flexneri_5_8401	Proteobacteria	Gammaproteobacteria	Enterobacteriales	Enterobacteriaceae	Shigella	Shigella_flexneri_5_8401
Shigella_sonnei_Ss046	Proteobacteria	Gammaproteobacteria	Enterobacteriales	Enterobacteriaceae	Shigella	Shigella_sonnei_Ss046
Sodalis_glossinidius__morsitans_	Proteobacteria	Gammaproteobacteria	Enterobacteriales	Enterobacteriaceae	Sodalis	Sodalis_glossinidius__morsitans_
Xenorhabdus_bovienii_SS_2004	Proteobacteria	Gammaproteobacteria	Enterobacteriales	Enterobacteriaceae	Xenorhabdus	Xenorhabdus_bovienii_SS_2004
Yersinia_enterocolitica_8081	Proteobacteria	Gammaproteobacteria	Enterobacteriales	Enterobacteriaceae	Yersinia	Yersinia_enterocolitica_8081
Yersinia_enterocolitica_palearctica_105_5R_r_	Proteobacteria	Gammaproteobacteria	Enterobacteriales	Enterobacteriaceae	Yersinia	Yersinia_enterocolitica_palearctica_105_5R_r_
Yersinia_pestis_Angola	Proteobacteria	Gammaproteobacteria	Enterobacteriales	Enterobacteriaceae	Yersinia	Yersinia_pestis_Angola
Yersinia_pestis_Antiqua	Proteobacteria	Gammaproteobacteria	Enterobacteriales	Enterobacteriaceae	Yersinia	Yersinia_pestis_Antiqua
Yersinia_pestis_biovar_Microtus_91001	Proteobacteria	Gammaproteobacteria	Enterobacteriales	Enterobacteriaceae	Yersinia	Yersinia_pestis_biovar_Microtus_91001
Yersinia_pestis_CO92	Proteobacteria	Gammaproteobacteria	Enterobacteriales	Enterobacteriaceae	Yersinia	Yersinia_pestis_CO92
Yersinia_pestis_KIM_10	Proteobacteria	Gammaproteobacteria	Enterobacteriales	Enterobacteriaceae	Yersinia	Yersinia_pestis_KIM_10
Yersinia_pestis_Nepal516	Proteobacteria	Gammaproteobacteria	Enterobacteriales	Enterobacteriaceae	Yersinia	Yersinia_pestis_Nepal516
Yersinia_pestis_Pestoides_F	Proteobacteria	Gammaproteobacteria	Enterobacteriales	Enterobacteriaceae	Yersinia	Yersinia_pestis_Pestoides_F
Yersinia_pestis_Z176003	Proteobacteria	Gammaproteobacteria	Enterobacteriales	Enterobacteriaceae	Yersinia	Yersinia_pestis_Z176003
Yersinia_pseudotuberculosis_IP_31758	Proteobacteria	Gammaproteobacteria	Enterobacteriales	Enterobacteriaceae	Yersinia	Yersinia_pseudotuberculosis_IP_31758
Yersinia_pseudotuberculosis_IP_32953	Proteobacteria	Gammaproteobacteria	Enterobacteriales	Enterobacteriaceae	Yersinia	Yersinia_pseudotuberculosis_IP_32953
Yersinia_pseudotuberculosis_PB1_	Proteobacteria	Gammaproteobacteria	Enterobacteriales	Enterobacteriaceae	Yersinia	Yersinia_pseudotuberculosis_PB1_
Yersinia_pseudotuberculosis_YPIII	Proteobacteria	Gammaproteobacteria	Enterobacteriales	Enterobacteriaceae	Yersinia	Yersinia_pseudotuberculosis_YPIII
